# Supplementary material for: 2-{(E)-N-[2-(1H-Inden-3-yl)eth­yl]imino­meth­yl}-1H-imidazole
Source: Acta Crystallogr Sect E Struct Rep Online. 2011 Apr 16;67(Pt 5):o1165–6. doi: 10.1107/S1600536811013286 (PMC3089109; doi:10.1107/S1600536811013286)
Supplement: Supplementary file 1 [file e-67-o1165-sup1.cif]

##############################################################################
#                                                                            #
# This CIF contains the data in a paper accepted for publication in          #
# Acta Crystallographica Section E. It conforms to the requirements of       #
# Notes for Authors for Acta Crystallographica Section E, and has been       #
# peer reviewed under the auspices of the IUCr Commission on Journals.       #
#                                                                            #
# Full details of the Crystallographic Information File format               #
# are given in the paper "The Crystallographic Information File (CIF):       #
# a New Standard Archive File for Crystallography" by S. R. Hall, F. H.      #
# Allen and I. D. Brown [Acta Cryst. (1991), A47, 655-685].                  #
#                                                                            #
# The current version of the core CIF dictionary is obtainable from          #
# ftp://ftp.iucr.org/pub/cif_core.dic.                                       #
#                                                                            #
# Software is freely available for graphical display of the structure(s)     #
# in this CIF. For information consult the CIF software page                 #
# http://www.iucr.org/resources/cif/software.                                #
#                                                                            #
# This file may be used for bona fide research purposes within the           #
# scientific community so long as proper attribution is given to the journal # 
# article from which it was obtained.                                        #
#                                                                            #
##############################################################################
data_I
_audit_creation_method     SHELXL-97
_chemical_name_systematic
;
2-{(<i>E</i>)-<i>N</i>-[2-(1<i>H</i>-Inden-3-yl)ethyl]iminomethyl}-1<i>H</i>-
imidazole
;
_chemical_name_common     ?
_chemical_formula_moiety     'C15 H15 N3'
_chemical_formula_sum     'C15 H15 N3'
_chemical_formula_iupac     'C15 H15 N3'
_chemical_formula_weight     237.30
_chemical_melting_point     ?
_symmetry_cell_setting     orthorhombic
_symmetry_space_group_name_H-M     'P 21 21 21'
_symmetry_space_group_name_Hall     'P 2ac 2ab'
loop_
    _symmetry_equiv_pos_as_xyz
    'x, y, z'
    '-x+1/2, -y, z+1/2'
    '-x, y+1/2, -z+1/2'
    'x+1/2, -y+1/2, -z'
_cell_length_a     5.8827(5)
_cell_length_b     8.3326(7)
_cell_length_c     51.909(4)
_cell_angle_alpha     90.00
_cell_angle_beta     90.00
_cell_angle_gamma     90.00
_cell_volume     2544.5(4)
_cell_formula_units_Z     8
_cell_measurement_reflns_used     8457
_cell_measurement_theta_min     2.44
_cell_measurement_theta_max     28.19
_cell_measurement_temperature     296(2)
_exptl_crystal_description     block
_exptl_crystal_colour     colourless
_exptl_crystal_size_max     0.36
_exptl_crystal_size_mid     0.22
_exptl_crystal_size_min     0.14
_exptl_crystal_density_diffrn     1.239
_exptl_crystal_density_meas     ?
_exptl_crystal_density_method     'not measured'
_exptl_crystal_F_000     1008
_exptl_absorpt_coefficient_mu     0.076
_exptl_absorpt_correction_type     multi-scan
_exptl_absorpt_process_details     '(SADABS; Sheldrick, 1996)'
_exptl_absorpt_correction_T_min     0.9733
_exptl_absorpt_correction_T_max     0.9895
_exptl_special_details
;
--- NMR spectra were recorded on a Varian INOVA-400 instrument in CDCl~3~ at 298
K. For ^1^H and ^13^C{^1^H} spectra, the TMS resonances (\d~H~ = 0.0 and \d~C~
= 0.0) were used as internal reference standards. --- Chromato-mass spectrum
was measured on Agilent 6890 Series GC system equipped with HP 5973
mass-selective detector. --- ^1^H NMR: \d = 2.93 (m, 2 H, Indenyl---CH~2~),
3.34 (m, 2 H, CH~2~ in indene), 3.95 (m, 2 H, NCH~2~), 6.27 (m, 1 H, C\\db CH
in indene), 7.15 (br s, 2 H, HC\\db CH in imidazole), 7.21, 7.30, 7.38, 7.46
(all m, all 1 H, CH in benzene ring of indene), 8.22 (m, 1 H, HC\\db N). ---
^13^C{^1^H} NMR: \d = 29.02 (Indenyl---CH~2~), 37.78 (NCH~2~), 59.13 (CH~2~ in
indene), 118.70 (\\db  CH in indene), 118.23, 130.60 (both br, HC\\db CH in
imidazole), 123.79, 124.68, 125.98, 129.24 (CH in benzene ring of indene),
141.38 (\\db C in indene), 144.24, 144.88 (C in benzene ring of indene),
152.86 (HC\\db N). --- EI MS (70 eV) m/<i>z</i> (%): 237 (8) [<i>M</i>], 141
(9) [benztropilium], 128 (28) [benzpentafulvene], 115 (13) [indenilium], 109
(100) [C~5~H~7~N~3~], 108 (36) [C~5~H~6~N~3~], 82 (25) [C~4~H~6~N~2~], 81 (82)
[C~4~H~5~N~2~].
;
_diffrn_ambient_temperature     296(2)
_diffrn_radiation_type     MoK\a
_diffrn_radiation_wavelength     0.71073
_diffrn_radiation_source     'fine-focus sealed tube'
_diffrn_radiation_monochromator     graphite
_diffrn_measurement_device_type     'Bruker SMART APEXII'
_diffrn_measurement_method     '\f and \w'
_diffrn_detector_area_resol_mean     8.333
_diffrn_reflns_number     13315
_diffrn_reflns_av_R_equivalents     0.0409
_diffrn_reflns_av_sigmaI/netI     0.0340
_diffrn_reflns_theta_min     2.35
_diffrn_reflns_theta_max     26.00
_diffrn_reflns_theta_full     26.00
_diffrn_measured_fraction_theta_max     0.993
_diffrn_measured_fraction_theta_full     0.993
_diffrn_reflns_limit_h_min     -7
_diffrn_reflns_limit_h_max     5
_diffrn_reflns_limit_k_min     -10
_diffrn_reflns_limit_k_max     10
_diffrn_reflns_limit_l_min     -64
_diffrn_reflns_limit_l_max     61
_diffrn_standards_number     0
_diffrn_standards_interval_count     .
_diffrn_standards_interval_time     .
_diffrn_standards_decay_%     ?
_refine_special_details
;
Refinement of <i>F</i>^2^ against ALL reflections. The weighted <i>R</i>-factor
<i>wR</i> and goodness of fit <i>S</i> are based on <i>F</i>^2^, conventional
<i>R</i>-factors <i>R</i> are based on <i>F</i>, with <i>F</i> set to zero for
negative <i>F</i>^2^. The threshold expression of <i>F</i>^2^ >
\s(<i>F</i>^2^) is used only for calculating <i>R</i>-factors(gt) <i>etc</i>.
and is not relevant to the choice of reflections for refinement.
<i>R</i>-factors based on <i>F</i>^2^ are statistically about twice as large
as those based on <i>F</i>, and <i>R</i>- factors based on ALL data will be
even larger.
;
_reflns_number_total     2939
_reflns_number_gt     2328
_reflns_threshold_expression     I>2sigma(I)
_refine_ls_structure_factor_coef     Fsqd
_refine_ls_matrix_type     full
_refine_ls_R_factor_all     0.0635
_refine_ls_R_factor_gt     0.0443
_refine_ls_wR_factor_gt     0.1049
_refine_ls_wR_factor_ref     0.1131
_refine_ls_goodness_of_fit_ref     1.028
_refine_ls_restrained_S_all     1.028
_refine_ls_number_reflns     2939
_refine_ls_number_parameters     333
_refine_ls_number_restraints     0
_refine_ls_hydrogen_treatment     mixed
_refine_ls_weighting_scheme     calc
_refine_ls_weighting_details
         'calc w=1/[\s^2^(Fo^2^)+(0.0570P)^2^+0.4576P] where P=(Fo^2^+2Fc^2^)/3'
_atom_sites_solution_hydrogens     geom
_atom_sites_solution_primary     direct
_atom_sites_solution_secondary     difmap
_refine_ls_shift/su_max     0.001
_refine_ls_shift/su_mean     0.000
_refine_diff_density_max     0.138
_refine_diff_density_min     -0.212
_refine_ls_extinction_method     none
_refine_ls_extinction_coef     ?
loop_
    _atom_type_symbol
    _atom_type_description
    _atom_type_scat_dispersion_real
    _atom_type_scat_dispersion_imag
    _atom_type_scat_source
    'C' 'C' 0.0033 0.0016
                         'International Tables Vol C Tables 4.2.6.8 and 6.1.1.4'
    'H' 'H' 0.0000 0.0000
                         'International Tables Vol C Tables 4.2.6.8 and 6.1.1.4'
    'N' 'N' 0.0061 0.0033
                         'International Tables Vol C Tables 4.2.6.8 and 6.1.1.4'
_computing_data_collection     'APEX2 (Bruker, 2007)'
_computing_cell_refinement     'SAINT (Bruker, 2007)'
_computing_data_reduction     'SAINT (Bruker, 2007)'
_computing_structure_solution     'SHELXS97 (Sheldrick, 2008)'
_computing_structure_refinement     'SHELXL97 (Sheldrick, 2008)'
_computing_molecular_graphics
;
SHELXTL (Sheldrick, 2008) and OLEX2 (Dolomanov <i>et al.</i>,
2009)
;
_computing_publication_material
;
SHELXTL (Sheldrick, 2008) and OLEX2 (Dolomanov <i>et al.</i>,
2009)
;
loop_
    _atom_site_type_symbol
    _atom_site_label
    _atom_site_fract_x
    _atom_site_fract_y
    _atom_site_fract_z
    _atom_site_U_iso_or_equiv
    _atom_site_adp_type
    _atom_site_calc_flag
    _atom_site_refinement_flags
    _atom_site_occupancy
    _atom_site_symmetry_multiplicity
    _atom_site_disorder_assembly
    _atom_site_disorder_group
    N N1A 0.6784(5) 0.2550(3) 0.62194(4) 0.0481(6) Uani d . 1 1 . .
    H H1A 0.616(7) 0.334(5) 0.6273(7) 0.092(15) Uiso d . 1 1 . .
    N N2A 0.9145(4) 0.0506(3) 0.61856(4) 0.0490(6) Uani d . 1 1 . .
    N N3A 0.9748(5) 0.3849(3) 0.66146(4) 0.0510(6) Uani d . 1 1 . .
    C C1A 0.8760(5) 0.1896(3) 0.63011(5) 0.0439(7) Uani d . 1 1 . .
    C C2A 0.5871(6) 0.1520(4) 0.60450(5) 0.0549(8) Uani d . 1 1 . .
    H H2A 0.4512 0.1645 0.5956 0.066 Uiso calc R 1 1 . .
    C C3A 0.7330(5) 0.0284(4) 0.60277(5) 0.0534(8) Uani d . 1 1 . .
    H H3A 0.7125 -0.0604 0.5922 0.064 Uiso calc R 1 1 . .
    C C4A 1.0258(5) 0.2616(4) 0.64897(5) 0.0478(7) Uani d . 1 1 . .
    H H4A 1.1664 0.2141 0.6519 0.057 Uiso calc R 1 1 . .
    C C5A 1.1416(6) 0.4457(4) 0.67957(5) 0.0556(8) Uani d . 1 1 . .
    H H5AA 1.1685 0.5587 0.6762 0.067 Uiso calc R 1 1 . .
    H H5AB 1.2841 0.3889 0.6772 0.067 Uiso calc R 1 1 . .
    C C6A 1.0601(5) 0.4243(4) 0.70698(5) 0.0510(8) Uani d . 1 1 . .
    H H6AA 0.9112 0.4731 0.7086 0.061 Uiso calc R 1 1 . .
    H H6AB 1.0437 0.3105 0.7104 0.061 Uiso calc R 1 1 . .
    C C7A 1.2152(5) 0.4959(3) 0.72690(5) 0.0407(6) Uani d . 1 1 . .
    C C8A 1.4034(5) 0.5814(4) 0.72351(5) 0.0518(7) Uani d . 1 1 . .
    H H8A 1.4662 0.6050 0.7075 0.062 Uiso calc R 1 1 . .
    C C9A 1.5019(6) 0.6351(4) 0.74873(7) 0.0600(8) Uani d . 1 1 . .
    H H9AA 1.6560 0.5959 0.7509 0.072 Uiso calc R 1 1 . .
    H H9AB 1.5016 0.7512 0.7501 0.072 Uiso calc R 1 1 . .
    C C10A 1.3448(5) 0.5610(3) 0.76792(5) 0.0463(7) Uani d . 1 1 . .
    C C11A 1.1729(5) 0.4801(3) 0.75462(5) 0.0393(6) Uani d . 1 1 . .
    C C12A 1.0062(5) 0.3973(3) 0.76790(5) 0.0500(7) Uani d . 1 1 . .
    H H12A 0.8936 0.3419 0.7590 0.060 Uiso calc R 1 1 . .
    C C13A 1.0092(7) 0.3980(4) 0.79442(5) 0.0621(9) Uani d . 1 1 . .
    H H13A 0.8967 0.3441 0.8036 0.074 Uiso calc R 1 1 . .
    C C14A 1.1783(7) 0.4783(5) 0.80745(6) 0.0680(10) Uani d . 1 1 . .
    H H14A 1.1796 0.4766 0.8254 0.082 Uiso calc R 1 1 . .
    C C15A 1.3455(7) 0.5612(4) 0.79457(6) 0.0654(10) Uani d . 1 1 . .
    H H15A 1.4572 0.6164 0.8036 0.078 Uiso calc R 1 1 . .
    N N1B 0.2511(4) 0.7865(3) 0.62860(4) 0.0468(6) Uani d . 1 1 . .
    H H1B 0.143(6) 0.860(4) 0.6239(6) 0.071(11) Uiso d . 1 1 . .
    N N2B 0.4626(4) 0.5689(3) 0.62951(4) 0.0510(6) Uani d . 1 1 . .
    N N3B -0.0309(5) 0.6341(3) 0.59023(4) 0.0513(6) Uani d . 1 1 . .
    C C1B 0.2802(5) 0.6370(4) 0.61924(5) 0.0443(7) Uani d . 1 1 . .
    C C2B 0.4232(5) 0.8149(4) 0.64549(5) 0.0541(8) Uani d . 1 1 . .
    H H2B 0.4474 0.9081 0.6549 0.065 Uiso calc R 1 1 . .
    C C3B 0.5514(5) 0.6812(4) 0.64584(5) 0.0527(8) Uani d . 1 1 . .
    H H3B 0.6816 0.6673 0.6557 0.063 Uiso calc R 1 1 . .
    C C4B 0.1292(5) 0.5614(4) 0.60103(5) 0.0473(7) Uani d . 1 1 . .
    H H4B 0.1518 0.4536 0.5971 0.057 Uiso calc R 1 1 . .
    C C5B -0.1762(6) 0.5435(4) 0.57281(5) 0.0577(8) Uani d . 1 1 . .
    H H5BA -0.3337 0.5575 0.5778 0.069 Uiso calc R 1 1 . .
    H H5BB -0.1399 0.4302 0.5741 0.069 Uiso calc R 1 1 . .
    C C6B -0.1461(5) 0.5976(4) 0.54526(5) 0.0497(7) Uani d . 1 1 . .
    H H6BA -0.1654 0.7131 0.5444 0.060 Uiso calc R 1 1 . .
    H H6BB 0.0077 0.5731 0.5398 0.060 Uiso calc R 1 1 . .
    C C7B -0.3092(5) 0.5204(3) 0.52707(5) 0.0414(6) Uani d . 1 1 . .
    C C8B -0.4903(5) 0.4293(4) 0.53233(5) 0.0529(7) Uani d . 1 1 . .
    H H8B -0.5359 0.4018 0.5489 0.063 Uiso calc R 1 1 . .
    C C9B -0.6111(5) 0.3769(4) 0.50844(6) 0.0560(8) Uani d . 1 1 . .
    H H9BA -0.6134 0.2609 0.5070 0.067 Uiso calc R 1 1 . .
    H H9BB -0.7658 0.4170 0.5081 0.067 Uiso calc R 1 1 . .
    C C10B -0.4709(5) 0.4507(3) 0.48763(5) 0.0459(7) Uani d . 1 1 . .
    C C11B -0.2911(4) 0.5363(3) 0.49889(5) 0.0388(6) Uani d . 1 1 . .
    C C12B -0.1338(5) 0.6134(4) 0.48353(5) 0.0507(7) Uani d . 1 1 . .
    H H12B -0.0144 0.6706 0.4908 0.061 Uiso calc R 1 1 . .
    C C13B -0.1569(6) 0.6040(4) 0.45713(6) 0.0631(9) Uani d . 1 1 . .
    H H13B -0.0517 0.6558 0.4467 0.076 Uiso calc R 1 1 . .
    C C14B -0.3317(6) 0.5201(4) 0.44599(6) 0.0642(9) Uani d . 1 1 . .
    H H14B -0.3437 0.5154 0.4281 0.077 Uiso calc R 1 1 . .
    C C15B -0.4900(6) 0.4426(4) 0.46121(6) 0.0578(8) Uani d . 1 1 . .
    H H15B -0.6085 0.3854 0.4537 0.069 Uiso calc R 1 1 . .
loop_
    _atom_site_aniso_label
    _atom_site_aniso_U_11
    _atom_site_aniso_U_22
    _atom_site_aniso_U_33
    _atom_site_aniso_U_12
    _atom_site_aniso_U_13
    _atom_site_aniso_U_23
    N1A 0.0537(16) 0.0473(15) 0.0431(12) 0.0049(13) -0.0006(12) -0.0032(11)
    N2A 0.0555(15) 0.0510(14) 0.0405(11) 0.0040(13) -0.0006(11) -0.0071(11)
    N3A 0.0610(16) 0.0558(15) 0.0361(10) 0.0018(14) -0.0071(12) -0.0014(11)
    C1A 0.0502(16) 0.0463(16) 0.0352(12) 0.0020(14) 0.0010(13) 0.0042(12)
    C2A 0.0556(18) 0.060(2) 0.0493(15) -0.0018(17) -0.0098(15) -0.0027(14)
    C3A 0.0610(18) 0.0567(19) 0.0425(14) -0.0020(17) -0.0021(14) -0.0092(14)
    C4A 0.0515(17) 0.0516(17) 0.0404(13) 0.0030(15) -0.0016(14) 0.0024(13)
    C5A 0.0615(19) 0.057(2) 0.0488(15) -0.0048(17) -0.0009(15) -0.0056(14)
    C6A 0.0495(17) 0.060(2) 0.0429(13) -0.0078(16) -0.0047(13) -0.0053(13)
    C7A 0.0378(14) 0.0359(14) 0.0485(14) 0.0015(13) -0.0039(12) -0.0006(12)
    C8A 0.0460(16) 0.0516(18) 0.0578(16) -0.0050(15) -0.0026(14) 0.0062(14)
    C9A 0.0421(15) 0.0497(17) 0.088(2) -0.0053(15) -0.0163(16) -0.0005(16)
    C10A 0.0431(15) 0.0377(15) 0.0582(16) 0.0068(14) -0.0153(14) -0.0095(13)
    C11A 0.0414(15) 0.0312(13) 0.0453(13) 0.0047(12) -0.0065(12) -0.0030(11)
    C12A 0.0539(17) 0.0439(16) 0.0521(15) -0.0039(15) -0.0037(15) -0.0002(13)
    C13A 0.076(2) 0.062(2) 0.0486(15) 0.007(2) 0.0017(17) 0.0053(15)
    C14A 0.088(3) 0.072(2) 0.0447(16) 0.022(2) -0.0061(18) -0.0082(16)
    C15A 0.073(2) 0.060(2) 0.0635(19) 0.010(2) -0.0289(18) -0.0162(17)
    N1B 0.0498(15) 0.0462(14) 0.0445(12) 0.0052(13) -0.0047(12) -0.0026(11)
    N2B 0.0510(15) 0.0540(15) 0.0480(12) 0.0078(13) 0.0008(12) 0.0008(12)
    N3B 0.0612(15) 0.0544(15) 0.0384(11) -0.0022(14) -0.0042(12) -0.0049(11)
    C1B 0.0484(16) 0.0462(16) 0.0382(12) 0.0013(14) 0.0033(13) 0.0007(12)
    C2B 0.0565(19) 0.0560(19) 0.0498(15) -0.0073(17) -0.0081(15) -0.0078(14)
    C3B 0.0495(17) 0.062(2) 0.0464(15) -0.0006(16) -0.0071(14) 0.0015(14)
    C4B 0.0630(18) 0.0413(15) 0.0376(13) 0.0011(15) 0.0012(13) 0.0026(12)
    C5B 0.0613(19) 0.063(2) 0.0486(15) -0.0129(18) -0.0072(15) -0.0007(14)
    C6B 0.0500(17) 0.0567(18) 0.0422(13) -0.0045(15) -0.0042(13) -0.0030(13)
    C7B 0.0404(14) 0.0396(15) 0.0442(13) -0.0017(13) -0.0025(12) -0.0034(12)
    C8B 0.0511(17) 0.0542(18) 0.0532(15) -0.0044(16) 0.0016(14) 0.0039(14)
    C9B 0.0413(16) 0.0535(18) 0.0732(19) -0.0068(15) -0.0060(15) -0.0093(15)
    C10B 0.0419(15) 0.0378(14) 0.0580(15) 0.0063(13) -0.0094(14) -0.0076(13)
    C11B 0.0378(13) 0.0297(13) 0.0489(14) 0.0034(12) -0.0062(12) -0.0042(11)
    C12B 0.0501(17) 0.0502(17) 0.0520(15) -0.0043(16) -0.0040(14) -0.0018(13)
    C13B 0.067(2) 0.071(2) 0.0509(16) 0.000(2) 0.0056(16) -0.0003(16)
    C14B 0.072(2) 0.074(2) 0.0472(15) 0.014(2) -0.0115(17) -0.0101(16)
    C15B 0.0548(18) 0.0578(19) 0.0608(17) 0.0079(17) -0.0197(16) -0.0173(15)
_geom_special_details
;
All e.s.d.'s (except the e.s.d. in the dihedral angle between two l.s. planes)
are estimated using the full covariance matrix. The cell e.s.d.'s are taken
into account individually in the estimation of e.s.d.'s in distances, angles
and torsion angles; correlations between e.s.d.'s in cell parameters are only
used when they are defined by crystal symmetry. An approximate (isotropic)
treatment of cell e.s.d.'s is used for estimating e.s.d.'s involving l.s.
planes.
;
loop_
    _geom_bond_atom_site_label_1
    _geom_bond_atom_site_label_2
    _geom_bond_site_symmetry_2
    _geom_bond_distance
    _geom_bond_publ_flag
    N1A C1A . 1.352(4) ?
    N1A C2A . 1.358(4) ?
    N1A H1A . 0.80(4) ?
    N2A C1A . 1.324(4) ?
    N2A C3A . 1.359(4) ?
    N3A C4A . 1.251(3) ?
    N3A C5A . 1.451(4) ?
    C1A C4A . 1.448(4) ?
    C2A C3A . 1.344(4) ?
    C2A H2A . 0.9300 ?
    C3A H3A . 0.9300 ?
    C4A H4A . 0.9300 ?
    C5A C6A . 1.512(4) ?
    C5A H5AA . 0.9700 ?
    C5A H5AB . 0.9700 ?
    C6A C7A . 1.502(4) ?
    C6A H6AA . 0.9700 ?
    C6A H6AB . 0.9700 ?
    C7A C8A . 1.328(4) ?
    C7A C11A . 1.466(3) ?
    C8A C9A . 1.500(4) ?
    C8A H8A . 0.9300 ?
    C9A C10A . 1.492(5) ?
    C9A H9AA . 0.9700 ?
    C9A H9AB . 0.9700 ?
    C10A C15A . 1.383(4) ?
    C10A C11A . 1.397(4) ?
    C11A C12A . 1.383(4) ?
    C12A C13A . 1.377(4) ?
    C12A H12A . 0.9300 ?
    C13A C14A . 1.377(5) ?
    C13A H13A . 0.9300 ?
    C14A C15A . 1.375(5) ?
    C14A H14A . 0.9300 ?
    C15A H15A . 0.9300 ?
    N1B C1B . 1.348(4) ?
    N1B C2B . 1.360(4) ?
    N1B H1B . 0.92(4) ?
    N2B C1B . 1.326(4) ?
    N2B C3B . 1.366(4) ?
    N3B C4B . 1.253(4) ?
    N3B C5B . 1.456(4) ?
    C1B C4B . 1.442(4) ?
    C2B C3B . 1.345(4) ?
    C2B H2B . 0.9300 ?
    C3B H3B . 0.9300 ?
    C4B H4B . 0.9300 ?
    C5B C6B . 1.510(4) ?
    C5B H5BA . 0.9700 ?
    C5B H5BB . 0.9700 ?
    C6B C7B . 1.492(4) ?
    C6B H6BA . 0.9700 ?
    C6B H6BB . 0.9700 ?
    C7B C8B . 1.336(4) ?
    C7B C11B . 1.473(3) ?
    C8B C9B . 1.495(4) ?
    C8B H8B . 0.9300 ?
    C9B C10B . 1.491(4) ?
    C9B H9BA . 0.9700 ?
    C9B H9BB . 0.9700 ?
    C10B C15B . 1.377(4) ?
    C10B C11B . 1.403(4) ?
    C11B C12B . 1.380(4) ?
    C12B C13B . 1.379(4) ?
    C12B H12B . 0.9300 ?
    C13B C14B . 1.371(5) ?
    C13B H13B . 0.9300 ?
    C14B C15B . 1.382(5) ?
    C14B H14B . 0.9300 ?
    C15B H15B . 0.9300 ?
loop_
    _geom_angle_atom_site_label_1
    _geom_angle_atom_site_label_2
    _geom_angle_atom_site_label_3
    _geom_angle_site_symmetry_1
    _geom_angle_site_symmetry_3
    _geom_angle
    _geom_angle_publ_flag
    C1A N1A C2A . . 107.1(3) ?
    C1A N1A H1A . . 128(3) ?
    C2A N1A H1A . . 124(3) ?
    C1A N2A C3A . . 104.9(3) ?
    C4A N3A C5A . . 117.4(3) ?
    N2A C1A N1A . . 111.0(3) ?
    N2A C1A C4A . . 124.4(3) ?
    N1A C1A C4A . . 124.7(3) ?
    C3A C2A N1A . . 106.0(3) ?
    C3A C2A H2A . . 127.0 ?
    N1A C2A H2A . . 127.0 ?
    C2A C3A N2A . . 110.9(3) ?
    C2A C3A H3A . . 124.5 ?
    N2A C3A H3A . . 124.5 ?
    N3A C4A C1A . . 123.0(3) ?
    N3A C4A H4A . . 118.5 ?
    C1A C4A H4A . . 118.5 ?
    N3A C5A C6A . . 110.7(2) ?
    N3A C5A H5AA . . 109.5 ?
    C6A C5A H5AA . . 109.5 ?
    N3A C5A H5AB . . 109.5 ?
    C6A C5A H5AB . . 109.5 ?
    H5AA C5A H5AB . . 108.1 ?
    C7A C6A C5A . . 114.1(2) ?
    C7A C6A H6AA . . 108.7 ?
    C5A C6A H6AA . . 108.7 ?
    C7A C6A H6AB . . 108.7 ?
    C5A C6A H6AB . . 108.7 ?
    H6AA C6A H6AB . . 107.6 ?
    C8A C7A C11A . . 108.6(3) ?
    C8A C7A C6A . . 128.9(3) ?
    C11A C7A C6A . . 122.5(2) ?
    C7A C8A C9A . . 111.5(3) ?
    C7A C8A H8A . . 124.3 ?
    C9A C8A H8A . . 124.3 ?
    C10A C9A C8A . . 102.7(3) ?
    C10A C9A H9AA . . 111.2 ?
    C8A C9A H9AA . . 111.2 ?
    C10A C9A H9AB . . 111.2 ?
    C8A C9A H9AB . . 111.2 ?
    H9AA C9A H9AB . . 109.1 ?
    C15A C10A C11A . . 119.8(3) ?
    C15A C10A C9A . . 131.7(3) ?
    C11A C10A C9A . . 108.5(2) ?
    C12A C11A C10A . . 120.5(2) ?
    C12A C11A C7A . . 130.8(3) ?
    C10A C11A C7A . . 108.6(2) ?
    C13A C12A C11A . . 119.2(3) ?
    C13A C12A H12A . . 120.4 ?
    C11A C12A H12A . . 120.4 ?
    C14A C13A C12A . . 120.2(3) ?
    C14A C13A H13A . . 119.9 ?
    C12A C13A H13A . . 119.9 ?
    C15A C14A C13A . . 121.5(3) ?
    C15A C14A H14A . . 119.3 ?
    C13A C14A H14A . . 119.3 ?
    C14A C15A C10A . . 118.9(3) ?
    C14A C15A H15A . . 120.5 ?
    C10A C15A H15A . . 120.5 ?
    C1B N1B C2B . . 107.4(3) ?
    C1B N1B H1B . . 128(2) ?
    C2B N1B H1B . . 125(2) ?
    C1B N2B C3B . . 105.4(3) ?
    C4B N3B C5B . . 118.0(3) ?
    N2B C1B N1B . . 110.6(3) ?
    N2B C1B C4B . . 125.1(3) ?
    N1B C1B C4B . . 124.2(3) ?
    C3B C2B N1B . . 106.4(3) ?
    C3B C2B H2B . . 126.8 ?
    N1B C2B H2B . . 126.8 ?
    C2B C3B N2B . . 110.1(3) ?
    C2B C3B H3B . . 124.9 ?
    N2B C3B H3B . . 124.9 ?
    N3B C4B C1B . . 123.0(3) ?
    N3B C4B H4B . . 118.5 ?
    C1B C4B H4B . . 118.5 ?
    N3B C5B C6B . . 111.4(3) ?
    N3B C5B H5BA . . 109.4 ?
    C6B C5B H5BA . . 109.4 ?
    N3B C5B H5BB . . 109.4 ?
    C6B C5B H5BB . . 109.4 ?
    H5BA C5B H5BB . . 108.0 ?
    C7B C6B C5B . . 113.3(3) ?
    C7B C6B H6BA . . 108.9 ?
    C5B C6B H6BA . . 108.9 ?
    C7B C6B H6BB . . 108.9 ?
    C5B C6B H6BB . . 108.9 ?
    H6BA C6B H6BB . . 107.7 ?
    C8B C7B C11B . . 108.2(2) ?
    C8B C7B C6B . . 128.9(2) ?
    C11B C7B C6B . . 122.9(2) ?
    C7B C8B C9B . . 112.0(3) ?
    C7B C8B H8B . . 124.0 ?
    C9B C8B H8B . . 124.0 ?
    C10B C9B C8B . . 102.6(2) ?
    C10B C9B H9BA . . 111.2 ?
    C8B C9B H9BA . . 111.2 ?
    C10B C9B H9BB . . 111.2 ?
    C8B C9B H9BB . . 111.2 ?
    H9BA C9B H9BB . . 109.2 ?
    C15B C10B C11B . . 120.1(3) ?
    C15B C10B C9B . . 131.0(3) ?
    C11B C10B C9B . . 108.9(2) ?
    C12B C11B C10B . . 120.1(2) ?
    C12B C11B C7B . . 131.6(3) ?
    C10B C11B C7B . . 108.3(2) ?
    C13B C12B C11B . . 118.8(3) ?
    C13B C12B H12B . . 120.6 ?
    C11B C12B H12B . . 120.6 ?
    C14B C13B C12B . . 121.5(3) ?
    C14B C13B H13B . . 119.3 ?
    C12B C13B H13B . . 119.3 ?
    C13B C14B C15B . . 120.2(3) ?
    C13B C14B H14B . . 119.9 ?
    C15B C14B H14B . . 119.9 ?
    C10B C15B C14B . . 119.4(3) ?
    C10B C15B H15B . . 120.3 ?
    C14B C15B H15B . . 120.3 ?
loop_
    _geom_torsion_atom_site_label_1
    _geom_torsion_atom_site_label_2
    _geom_torsion_atom_site_label_3
    _geom_torsion_atom_site_label_4
    _geom_torsion_site_symmetry_1
    _geom_torsion_site_symmetry_2
    _geom_torsion_site_symmetry_3
    _geom_torsion_site_symmetry_4
    _geom_torsion
    _geom_torsion_publ_flag
    C3A N2A C1A N1A . . . . -0.4(3) ?
    C3A N2A C1A C4A . . . . 179.5(3) ?
    C2A N1A C1A N2A . . . . 0.3(3) ?
    C2A N1A C1A C4A . . . . -179.6(3) ?
    C1A N1A C2A C3A . . . . -0.1(3) ?
    N1A C2A C3A N2A . . . . -0.2(3) ?
    C1A N2A C3A C2A . . . . 0.4(3) ?
    C5A N3A C4A C1A . . . . -179.3(2) ?
    N2A C1A C4A N3A . . . . -172.7(3) ?
    N1A C1A C4A N3A . . . . 7.3(4) ?
    C4A N3A C5A C6A . . . . -111.5(3) ?
    N3A C5A C6A C7A . . . . -175.5(3) ?
    C5A C6A C7A C8A . . . . 4.2(5) ?
    C5A C6A C7A C11A . . . . -176.5(3) ?
    C11A C7A C8A C9A . . . . -1.6(3) ?
    C6A C7A C8A C9A . . . . 177.8(3) ?
    C7A C8A C9A C10A . . . . 2.2(3) ?
    C8A C9A C10A C15A . . . . 178.0(3) ?
    C8A C9A C10A C11A . . . . -2.0(3) ?
    C15A C10A C11A C12A . . . . -1.4(4) ?
    C9A C10A C11A C12A . . . . 178.6(3) ?
    C15A C10A C11A C7A . . . . -178.8(3) ?
    C9A C10A C11A C7A . . . . 1.2(3) ?
    C8A C7A C11A C12A . . . . -176.8(3) ?
    C6A C7A C11A C12A . . . . 3.8(5) ?
    C8A C7A C11A C10A . . . . 0.2(3) ?
    C6A C7A C11A C10A . . . . -179.2(3) ?
    C10A C11A C12A C13A . . . . 1.2(4) ?
    C7A C11A C12A C13A . . . . 177.9(3) ?
    C11A C12A C13A C14A . . . . -0.9(5) ?
    C12A C13A C14A C15A . . . . 0.9(5) ?
    C13A C14A C15A C10A . . . . -1.1(5) ?
    C11A C10A C15A C14A . . . . 1.3(5) ?
    C9A C10A C15A C14A . . . . -178.7(3) ?
    C3B N2B C1B N1B . . . . -0.4(3) ?
    C3B N2B C1B C4B . . . . -178.9(3) ?
    C2B N1B C1B N2B . . . . 0.2(3) ?
    C2B N1B C1B C4B . . . . 178.8(3) ?
    C1B N1B C2B C3B . . . . 0.0(3) ?
    N1B C2B C3B N2B . . . . -0.2(3) ?
    C1B N2B C3B C2B . . . . 0.4(3) ?
    C5B N3B C4B C1B . . . . -178.1(3) ?
    N2B C1B C4B N3B . . . . -174.1(3) ?
    N1B C1B C4B N3B . . . . 7.5(4) ?
    C4B N3B C5B C6B . . . . -112.1(3) ?
    N3B C5B C6B C7B . . . . -173.8(3) ?
    C5B C6B C7B C8B . . . . 9.4(5) ?
    C5B C6B C7B C11B . . . . -170.9(3) ?
    C11B C7B C8B C9B . . . . -0.4(3) ?
    C6B C7B C8B C9B . . . . 179.3(3) ?
    C7B C8B C9B C10B . . . . 0.5(3) ?
    C8B C9B C10B C15B . . . . 177.8(3) ?
    C8B C9B C10B C11B . . . . -0.3(3) ?
    C15B C10B C11B C12B . . . . 0.4(4) ?
    C9B C10B C11B C12B . . . . 178.8(3) ?
    C15B C10B C11B C7B . . . . -178.3(3) ?
    C9B C10B C11B C7B . . . . 0.1(3) ?
    C8B C7B C11B C12B . . . . -178.2(3) ?
    C6B C7B C11B C12B . . . . 2.0(5) ?
    C8B C7B C11B C10B . . . . 0.2(3) ?
    C6B C7B C11B C10B . . . . -179.6(3) ?
    C10B C11B C12B C13B . . . . -0.1(4) ?
    C7B C11B C12B C13B . . . . 178.1(3) ?
    C11B C12B C13B C14B . . . . -0.1(5) ?
    C12B C13B C14B C15B . . . . 0.1(5) ?
    C11B C10B C15B C14B . . . . -0.4(4) ?
    C9B C10B C15B C14B . . . . -178.3(3) ?
    C13B C14B C15B C10B . . . . 0.1(5) ?
loop_
    _geom_hbond_atom_site_label_D
    _geom_hbond_atom_site_label_H
    _geom_hbond_atom_site_label_A
    _geom_hbond_site_symmetry_A
    _geom_hbond_distance_DH
    _geom_hbond_distance_HA
    _geom_hbond_distance_DA
    _geom_hbond_angle_DHA
    _geom_hbond_publ_flag
    N1A H1A N2B . 0.80(4) 2.16(4) 2.935(4) 162(4) yes
    N1B H1B N2A 1_465 0.92(4) 2.10(4) 3.006(4) 170(3) yes
data_global
_journal_date_recd_electronic     2011-03-17
_journal_date_accepted     2011-04-08
_journal_name_full     'Acta Crystallographica, Section E'
_journal_year     2011
_journal_volume     67
_journal_issue      5
_journal_page_first     o1165
_journal_page_last     o1166
_journal_paper_category     QO
_journal_coeditor_code     IM2276
_publ_contact_author_name     'Wanli Nie'
_publ_contact_author_address
;
Key Laboratory of Synthetic and Natural Chemistry of the Ministry of Education,
College of Chemistry and Material Science, the North-West University of Xi'an,
Taibai Bei avenue 229, Xi'an 710069, Shaanxi Province
People's Republic of China
;
_publ_contact_author_email     niewl126@126.com
_publ_contact_author_fax     '+86(29)88303947'
_publ_contact_author_phone     '+86(29)88303947'
_publ_section_title
;\
2-{(<i>E</i>)-<i>N</i>-[2-(1<i>H</i>-Inden-3-yl)ethyl]iminomethyl}-1<i>H</i>-\
imidazole
;
loop_
    _publ_author_name
    _publ_author_footnote
    _publ_author_address
    'Li, Zhao'
;
Part of the Magister degree thesis, the North-West University, Xi'an 2011.
;
;
Key Laboratory of Synthetic and Natural Chemistry of the Ministry of Education,
College of Chemistry and Material Science, the North-West University of Xi'an,
Taibai Bei avenue 229, Xi'an 710069, Shaanxi Province
People's Republic of China
;
    'Tian, Chong' .
;
Key Laboratory of Synthetic and Natural Chemistry of the Ministry of Education,
College of Chemistry and Material Science, the North-West University of Xi'an,
Taibai Bei avenue 229, Xi'an 710069, Shaanxi Province
People's Republic of China
;
    'Nie, Wanli' .
;
Key Laboratory of Synthetic and Natural Chemistry of the Ministry of Education,
College of Chemistry and Material Science, the North-West University of Xi'an,
Taibai Bei avenue 229, Xi'an 710069, Shaanxi Province
People's Republic of China
;
    'Borzov, Maxim V.' .
;
Key Laboratory of Synthetic and Natural Chemistry of the Ministry of Education,
College of Chemistry and Material Science, the North-West University of Xi'an,
Taibai Bei avenue 229, Xi'an 710069, Shaanxi Province
People's Republic of China
;
_publ_section_synopsis     .
