# Supplementary material for: 2-{(E)-N-[2-(1H-Inden-3-yl)eth­yl]imino­meth­yl}-1H-imidazole
Source: Acta Crystallogr Sect E Struct Rep Online. 2011 Apr 16;67(Pt 5):o1165–6. doi: 10.1107/S1600536811013286 (PMC3089109; doi:10.1107/S1600536811013286)
Supplement: Supplementary file 2 [file e-67-o1165-Isup2.hkl]

# 
# h,k,l, Fc-squared, Fo-squared, sigma(Fo-squared) and status flag 
# 
data_I
_shelx_title ' Z in P2(1)2(1)2(1)' 
_shelx_refln_list_code          4 
_shelx_F_calc_maximum      182.94 
_exptl_crystal_F_000      1008.00 
_reflns_d_resolution_high  0.8107 
 
loop_ 
 _symmetry_equiv_pos_as_xyz 
 'x, y, z' 
 '-x+1/2, -y, z+1/2' 
 '-x, y+1/2, -z+1/2' 
 'x+1/2, -y+1/2, -z' 
 
_cell_length_a     5.8827 
_cell_length_b     8.3326 
_cell_length_c    51.9086 
_cell_angle_alpha  90.000 
_cell_angle_beta   90.000 
_cell_angle_gamma  90.000 
 
_shelx_F_squared_multiplier     1.000 
 
loop_ 
 _refln_index_h 
 _refln_index_k 
 _refln_index_l 
 _refln_F_squared_calc 
 _refln_F_squared_meas 
 _refln_F_squared_sigma 
 _refln_observed_status 
   2   0   0     3106.55     3101.16     59.09 o 
   4   0   0       90.67       93.89      6.48 o 
   6   0   0      317.96      309.53     19.48 o 
   1   1   0     4183.75     3959.27     74.24 o 
   2   1   0     3077.12     3088.89     41.69 o 
   3   1   0      252.65      256.86      6.00 o 
   4   1   0       11.81       14.59      3.36 o 
   5   1   0        0.16        3.65      6.04 o 
   6   1   0       44.83       39.05      7.56 o 
   7   1   0       67.48       71.64     10.06 o 
   1   2   0     1111.00     1073.05     19.21 o 
   2   2   0      789.86      738.27     11.36 o 
   3   2   0      407.09      409.02      7.95 o 
   4   2   0       19.39       17.15      3.57 o 
   5   2   0      221.72      241.78     11.72 o 
   6   2   0      160.91      156.06     10.77 o 
   7   2   0       24.23       29.91      7.90 o 
   1   3   0     1633.96     1622.03     23.87 o 
   2   3   0     1753.99     1762.91     51.56 o 
   3   3   0       32.49       31.52      3.51 o 
   4   3   0       10.28       15.69      3.72 o 
   5   3   0       22.85       19.97      9.22 o 
   6   3   0        0.61        0.00      5.79 o 
   1   4   0      105.75      105.23      5.09 o 
   2   4   0     5090.94     4864.93     68.79 o 
   3   4   0      683.82      689.16     12.62 o 
   4   4   0        5.50       13.44      4.33 o 
   5   4   0        1.34        0.09      5.53 o 
   6   4   0        1.33        0.00      6.73 o 
   1   5   0       39.81       35.65      3.20 o 
   2   5   0      383.22      421.80      9.18 o 
   3   5   0       46.90       68.70      4.78 o 
   4   5   0        0.16        7.51      3.88 o 
   5   5   0       59.65       54.89      6.51 o 
   6   5   0        2.67        0.00      7.04 o 
   1   6   0       51.32       62.19      5.60 o 
   2   6   0      645.72      638.42     15.05 o 
   3   6   0      863.58      842.36     15.69 o 
   4   6   0        0.50        2.36      4.72 o 
   5   6   0        0.01        0.00      5.20 o 
   1   7   0        4.42        0.00      5.03 o 
   2   7   0       62.84       66.31      6.37 o 
   3   7   0      400.54      362.33     11.75 o 
   4   7   0        8.67        5.97      7.35 o 
   5   7   0       29.47       22.59      8.16 o 
   0   8   0       19.97       17.80      9.20 o 
   1   8   0        3.39        3.72      5.26 o 
   2   8   0       90.70       92.21     13.79 o 
   3   8   0      413.87      389.98     12.87 o 
   4   8   0       37.87       42.45      9.08 o 
   1   9   0       51.82       52.77     13.94 o 
   2   9   0        0.02        0.00      5.91 o 
   3   9   0       32.85       43.35      7.18 o 
   0  10   0       30.15       40.56     10.63 o 
   1  10   0        4.97       10.28      6.22 o 
   1   0   1     2653.03     2464.61     46.66 o 
   2   0   1      625.36      629.36      9.80 o 
   3   0   1       16.23       19.03      2.45 o 
   4   0   1      252.89      273.71      7.13 o 
   5   0   1       62.66       70.88      7.89 o 
   6   0   1      178.79      164.55     11.11 o 
   7   0   1        7.30       10.68      7.29 o 
   0   1   1      461.07      409.97      8.39 o 
   1   1   1     5407.82     5285.64     62.42 o 
   2   1   1     1112.91     1094.14     11.18 o 
   3   1   1      592.27      612.41      7.36 o 
   4   1   1       56.34       62.26      2.90 o 
   5   1   1      187.34      192.95      7.92 o 
   6   1   1        6.27        9.06      4.65 o 
   7   1   1       38.67       46.88      5.94 o 
   0   2   1     1094.19     1063.99     21.43 o 
   1   2   1     9801.18     9033.14    104.45 o 
   2   2   1      220.36      216.44      3.67 o 
   3   2   1      950.96      926.07     10.28 o 
   4   2   1      219.63      225.18      4.88 o 
   5   2   1      136.43      134.98      6.52 o 
   6   2   1       20.53       26.30      5.00 o 
   7   2   1       22.28       27.07      5.47 o 
   1   3   1     2035.92     2092.43     21.47 o 
   2   3   1     1174.44     1180.11     12.03 o 
   3   3   1      400.44      376.89      5.15 o 
   4   3   1      322.56      311.25      5.71 o 
   5   3   1       63.84       70.62      4.63 o 
   6   3   1       58.38       61.87      5.64 o 
   1   4   1      431.00      448.35      6.47 o 
   2   4   1     1952.68     1888.66     19.88 o 
   3   4   1      743.92      714.62      8.58 o 
   4   4   1      162.90      166.18      4.97 o 
   5   4   1      144.00      139.97      6.48 o 
   6   4   1       35.95       40.30      5.97 o 
   1   5   1      135.29      128.67      3.40 o 
   2   5   1     1061.80     1036.63     12.23 o 
   3   5   1      460.07      465.86      7.42 o 
   4   5   1      142.01      144.13      4.76 o 
   5   5   1        1.40        0.00      3.65 o 
   6   5   1       19.84       17.82      5.48 o 
   0   6   1        8.15        7.82      5.02 o 
   1   6   1      286.80      293.45      8.35 o 
   2   6   1      100.34      116.14      5.22 o 
   3   6   1      739.56      705.53      9.84 o 
   4   6   1       21.29       21.08      3.18 o 
   5   6   1       12.31       12.90      4.00 o 
   0   7   1        4.49        1.09      5.05 o 
   1   7   1       97.90       95.24      5.72 o 
   2   7   1       58.70       59.82      4.22 o 
   3   7   1      291.33      275.64      7.34 o 
   4   7   1       73.65       74.65      6.39 o 
   5   7   1       12.04        9.61      5.65 o 
   0   8   1      110.40      111.90      8.17 o 
   1   8   1       66.54       76.25      5.49 o 
   2   8   1       48.85       40.04      4.87 o 
   3   8   1        9.62       21.93      4.32 o 
   4   8   1       85.91       93.67      7.29 o 
   0   9   1        0.25        0.00      6.47 o 
   1   9   1       62.12       72.33      5.95 o 
   2   9   1       26.70       14.25      7.69 o 
   3   9   1       52.65       52.00      5.33 o 
   0  10   1       67.30       70.05      8.73 o 
   1  10   1       49.67       47.02      8.36 o 
   1   0   2      362.24      355.51      7.51 o 
   2   0   2      961.20      875.23     14.83 o 
   3   0   2      173.17      178.77      4.94 o 
   4   0   2       51.79       46.19      3.81 o 
   5   0   2       68.56       67.36      7.75 o 
   6   0   2        0.74       13.86      8.23 o 
   7   0   2       11.38       11.65      7.24 o 
   0   1   2      528.20      506.48     12.55 o 
   1   1   2    30880.68    27204.10    574.99 o 
   2   1   2      708.62      693.44     10.66 o 
   3   1   2      407.07      405.85      5.52 o 
   4   1   2       55.65       66.78      2.96 o 
   5   1   2      117.18      120.08      6.35 o 
   6   1   2       21.70       38.00      5.29 o 
   7   1   2      126.57      117.91      7.35 o 
   0   2   2      365.71      295.10      7.98 o 
   1   2   2    33466.33    29829.43    588.32 o 
   2   2   2      252.58      244.46      4.27 o 
   3   2   2      622.02      616.66      7.49 o 
   4   2   2      203.94      207.47      4.38 o 
   5   2   2      107.44      119.26      5.43 o 
   6   2   2       11.80       18.59      4.78 o 
   7   2   2      131.99      139.92      7.66 o 
   0   3   2       41.66        7.42      6.35 o 
   1   3   2     5037.59     4949.23     49.10 o 
   2   3   2      631.54      619.11      7.58 o 
   3   3   2       22.14       24.76      1.89 o 
   4   3   2      258.34      263.38      5.49 o 
   5   3   2        2.49        3.07      3.49 o 
   6   3   2       10.32       15.94      4.64 o 
   0   4   2        4.13        2.17      2.57 o 
   1   4   2     4635.88     4641.79     46.32 o 
   2   4   2      596.40      573.95      8.95 o 
   3   4   2      186.77      195.62      4.05 o 
   4   4   2      529.87      508.83      8.05 o 
   5   4   2       64.15       68.57      5.61 o 
   6   4   2       23.47       22.00      5.65 o 
   1   5   2      283.70      263.30      4.56 o 
   2   5   2      808.89      802.72      9.97 o 
   3   5   2      910.62      841.37     11.73 o 
   4   5   2      141.61      147.45      5.64 o 
   5   5   2       36.00       31.97      4.68 o 
   6   5   2       11.44        4.80      7.48 o 
   0   6   2        0.17        0.21      4.30 o 
   1   6   2       30.74       30.01      3.69 o 
   2   6   2       80.54       76.36      4.33 o 
   3   6   2       79.49      109.50      4.15 o 
   4   6   2       27.18       33.94      3.57 o 
   5   6   2       18.98       22.61      4.15 o 
   0   7   2        0.00        0.00      4.99 o 
   1   7   2       54.28       34.53      7.44 o 
   2   7   2      208.51      214.08      6.44 o 
   3   7   2      147.64      153.34      6.12 o 
   4   7   2      241.42      207.28      7.67 o 
   5   7   2        8.46        5.60      5.57 o 
   0   8   2        1.95       10.51      5.78 o 
   1   8   2       52.56       57.25      5.05 o 
   2   8   2       40.33       45.60      5.40 o 
   3   8   2       11.54       18.58      4.35 o 
   4   8   2      223.38      197.66      9.22 o 
   0   9   2        0.20        2.87      6.22 o 
   1   9   2       39.75       38.03      8.68 o 
   2   9   2       17.80       14.75      4.87 o 
   3   9   2       10.73       13.07      5.00 o 
   0  10   2       38.79       36.09      7.90 o 
   1  10   2        4.51        6.66      4.60 o 
   1   0   3      207.77      206.18      4.77 o 
   2   0   3     1116.36      931.06     15.64 o 
   3   0   3        3.73        3.16      2.13 o 
   4   0   3      102.66      109.87      4.93 o 
   5   0   3      163.43      165.13     10.79 o 
   6   0   3      212.74      217.25     12.04 o 
   7   0   3       99.36       99.70      9.91 o 
   0   1   3      123.84      122.28      7.44 o 
   1   1   3     5157.17     4830.32     57.18 o 
   2   1   3      247.98      258.22      4.58 o 
   3   1   3       30.48       34.54      1.94 o 
   4   1   3      374.31      389.76      6.11 o 
   5   1   3      155.32      143.74      6.10 o 
   6   1   3      260.86      257.32      8.96 o 
   7   1   3        7.23        8.87      5.05 o 
   0   2   3     6362.46     5916.70    110.79 o 
   1   2   3      986.52      970.37     39.01 o 
   2   2   3     1248.69     1235.05     15.35 o 
   3   2   3      348.64      357.69      5.21 o 
   4   2   3       71.51       69.92      2.95 o 
   5   2   3      210.57      218.49      6.93 o 
   6   2   3      184.44      181.03      7.88 o 
   7   2   3        5.78        8.62      4.98 o 
   0   3   3        0.00        2.19      2.15 o 
   1   3   3      579.04      557.18      6.67 o 
   2   3   3     2223.08     2271.31     21.91 o 
   3   3   3      489.09      506.14      6.58 o 
   4   3   3      416.83      392.49      6.37 o 
   5   3   3      253.38      247.51      7.95 o 
   6   3   3       28.46       26.10      4.94 o 
   1   4   3      736.90      724.97      8.58 o 
   2   4   3      556.60      560.61      8.02 o 
   3   4   3       83.34       82.55      2.78 o 
   4   4   3      173.26      163.51      5.02 o 
   5   4   3       65.36       59.62      5.10 o 
   6   4   3       30.30       43.61      6.17 o 
   1   5   3       18.00       21.99      2.07 o 
   2   5   3      572.04      596.87      8.09 o 
   3   5   3       74.23       89.23      3.96 o 
   4   5   3      187.02      163.20      5.90 o 
   5   5   3       35.19       27.28      4.64 o 
   6   5   3        5.50        0.00      4.99 o 
   0   6   3      110.47       39.73     12.69 o 
   1   6   3      234.60      243.90      6.98 o 
   2   6   3      303.68      304.92      7.32 o 
   3   6   3      470.61      466.05      7.66 o 
   4   6   3      170.58      163.50      5.48 o 
   5   6   3       14.12        7.87      4.22 o 
   0   7   3        7.74        5.50      5.62 o 
   1   7   3       23.25       19.64      7.28 o 
   2   7   3      466.92      433.92      8.93 o 
   3   7   3       21.31       31.13      4.18 o 
   4   7   3       17.90       18.75      4.58 o 
   5   7   3       14.06       14.46      6.72 o 
   0   8   3      223.19      209.14     10.66 o 
   1   8   3       36.21       38.19      5.74 o 
   2   8   3      105.47      104.62      5.71 o 
   3   8   3      367.09      347.69     10.01 o 
   4   8   3       21.07       20.34      6.02 o 
   0   9   3       96.57       98.23      9.13 o 
   1   9   3       62.33       74.79      5.93 o 
   2   9   3       38.73       23.97      7.60 o 
   3   9   3       14.35       12.67      4.49 o 
   0  10   3       12.25       23.43      7.38 o 
   1  10   3       91.47       90.35      6.60 o 
   1   0   4      384.45      352.00      6.16 o 
   2   0   4       80.66       68.06      3.25 o 
   3   0   4       11.87        9.50      2.28 o 
   4   0   4       11.54        9.92      3.21 o 
   5   0   4       90.67      106.21      7.60 o 
   6   0   4      388.21      397.42     15.27 o 
   7   0   4        3.05        0.00      6.86 o 
   0   1   4        2.39        1.00      1.60 o 
   1   1   4     4612.88     4350.63     51.62 o 
   2   1   4      162.82      148.05      8.23 o 
   3   1   4      132.25      129.57      3.32 o 
   4   1   4       25.41       27.71      2.56 o 
   5   1   4       29.49       27.71      4.18 o 
   6   1   4      133.40      146.89      7.34 o 
   7   1   4        2.94        2.17      4.92 o 
   0   2   4    26791.16    22756.52    644.54 o 
   1   2   4       29.82       26.50      3.46 o 
   2   2   4      526.64      561.16      6.61 o 
   3   2   4       72.31       83.77      3.89 o 
   4   2   4      100.45      100.87      3.32 o 
   5   2   4       13.39       22.50      3.94 o 
   6   2   4       90.31      109.31      6.55 o 
   7   2   4        3.22        0.73      4.83 o 
   0   3   4        2.93        3.87      2.19 o 
   1   3   4      162.11      154.32      2.96 o 
   2   3   4     1833.39     1775.87     17.43 o 
   3   3   4      109.64      103.97      3.04 o 
   4   3   4       43.89       45.45      3.26 o 
   5   3   4      277.40      276.18      7.50 o 
   6   3   4       21.62       22.82      4.81 o 
   1   4   4       25.65       32.75      1.82 o 
   2   4   4      227.11      206.98      9.03 o 
   3   4   4      586.62      567.68      6.93 o 
   4   4   4      171.05      165.12      5.53 o 
   5   4   4        9.23        5.94      4.17 o 
   6   4   4        4.74        0.00      5.03 o 
   0   5   4       16.34       11.11      5.06 o 
   1   5   4      141.46      144.52      3.53 o 
   2   5   4      252.87      251.98      5.15 o 
   3   5   4      117.11      118.36      5.31 o 
   4   5   4      137.62      138.39      5.04 o 
   5   5   4        6.30        0.01      4.09 o 
   6   5   4       23.67       19.40      5.57 o 
   0   6   4       55.34        3.49     10.66 o 
   1   6   4       42.45       52.05      3.96 o 
   2   6   4      245.01      242.29      6.69 o 
   3   6   4     1371.11     1330.14     15.69 o 
   4   6   4       81.51       79.48      4.21 o 
   5   6   4       33.83       29.63      4.65 o 
   0   7   4        4.36        1.17      5.54 o 
   1   7   4       23.13       19.16      7.71 o 
   2   7   4       62.84       78.25      4.48 o 
   3   7   4       72.19       92.82      4.94 o 
   4   7   4       14.62       15.66      4.65 o 
   5   7   4        2.40        0.00      6.08 o 
   0   8   4       76.28       77.71      9.80 o 
   1   8   4        5.60        3.82      3.82 o 
   2   8   4        6.88       13.22      4.07 o 
   3   8   4       65.59       77.99      5.19 o 
   4   8   4       39.40       46.79      6.47 o 
   0   9   4        0.20        3.08      6.26 o 
   1   9   4       42.39       29.43      8.32 o 
   2   9   4      100.68      110.81      6.60 o 
   3   9   4        3.13        6.11      4.69 o 
   0  10   4       31.57       40.15      7.76 o 
   1  10   4        1.23        2.99      4.48 o 
   1   0   5       25.45       24.75      1.39 o 
   2   0   5       12.77       16.16      2.22 o 
   3   0   5       14.86       16.65      2.66 o 
   4   0   5        2.67        2.92      3.17 o 
   5   0   5      112.24      121.70      7.19 o 
   6   0   5      291.64      271.87     12.93 o 
   7   0   5       54.13       49.75      8.55 o 
   0   1   5      303.53      310.70      6.86 o 
   1   1   5     3672.89     3464.33     41.27 o 
   2   1   5     1227.31     1190.87     13.85 o 
   3   1   5      152.27      171.49      3.69 o 
   4   1   5      227.65      240.63      4.83 o 
   5   1   5      154.02      154.23      5.69 o 
   6   1   5      103.85      121.86      6.82 o 
   7   1   5        2.63        0.00      4.76 o 
   0   2   5      184.26      180.25      9.12 o 
   1   2   5     1504.76     1448.39     22.17 o 
   2   2   5      908.03      928.47     10.71 o 
   3   2   5      173.38      194.62      4.36 o 
   4   2   5       28.23       29.01      2.76 o 
   5   2   5      254.05      253.04      7.31 o 
   6   2   5      108.52      111.09      6.59 o 
   7   2   5        7.01        6.72      5.04 o 
   1   3   5      384.86      363.53      5.23 o 
   2   3   5      252.17      255.56      3.95 o 
   3   3   5      466.28      466.39      6.23 o 
   4   3   5       15.12       19.52      2.95 o 
   5   3   5      271.87      253.05      7.23 o 
   6   3   5       69.15       81.99      6.02 o 
   0   4   5       18.40       15.26      5.69 o 
   1   4   5      725.69      772.21      9.00 o 
   2   4   5      266.31      281.72      6.98 o 
   3   4   5      185.96      171.10      3.83 o 
   4   4   5      172.59      177.05      5.63 o 
   5   4   5       41.44       40.41      4.86 o 
   6   4   5       20.64       17.30      5.48 o 
   0   5   5       52.00       31.65     13.22 o 
   1   5   5       79.63       88.36      2.93 o 
   2   5   5      381.31      362.42      6.01 o 
   3   5   5      171.30      172.34      4.84 o 
   4   5   5      197.64      195.70      5.64 o 
   5   5   5        7.42        0.05      4.10 o 
   6   5   5       26.72       24.77      5.66 o 
   0   6   5       41.72       31.38     12.75 o 
   1   6   5      161.20      161.33      6.04 o 
   2   6   5      161.94      152.02      5.77 o 
   3   6   5       32.79       42.88      3.17 o 
   4   6   5       49.15       57.41      3.92 o 
   5   6   5        5.27        0.00      3.91 o 
   0   7   5        1.12        1.88      5.25 o 
   1   7   5       89.67       92.14      5.48 o 
   2   7   5      260.37      246.14      6.83 o 
   3   7   5       20.48       28.34      4.07 o 
   4   7   5       36.73       37.24      4.94 o 
   5   7   5       13.22        9.84      9.58 o 
   0   8   5       12.49       17.08      8.71 o 
   1   8   5       28.39       25.95      6.88 o 
   2   8   5      186.69      175.17      9.51 o 
   3   8   5      239.02      224.62      7.35 o 
   4   8   5        4.35        2.34      5.27 o 
   0   9   5       36.13       45.59      7.52 o 
   1   9   5       26.11       17.98      6.15 o 
   2   9   5      102.71      103.32      6.55 o 
   3   9   5        1.36        6.23      4.62 o 
   0  10   5        2.11       11.72      7.35 o 
   1  10   5        6.56       15.62      6.57 o 
   0   0   6        2.73        0.00      1.05 o 
   1   0   6       82.94       88.17      5.33 o 
   2   0   6      809.74      809.22     13.79 o 
   3   0   6     1540.92     1615.20     26.66 o 
   4   0   6        8.22        5.66      3.18 o 
   5   0   6        3.51        0.00      4.74 o 
   6   0   6       14.84       25.00     13.74 o 
   7   0   6       17.20       23.22      7.72 o 
   0   1   6      330.77      311.51      6.82 o 
   1   1   6     4323.77     4375.81     52.02 o 
   2   1   6      593.21      592.93      7.57 o 
   3   1   6      228.90      254.31      4.68 o 
   4   1   6       69.16       85.53      3.49 o 
   5   1   6       67.85       68.06      4.43 o 
   6   1   6      201.40      197.95      8.22 o 
   7   1   6        6.27        3.33      5.00 o 
   0   2   6     2458.52     2194.57     55.23 o 
   1   2   6      715.06      701.21      8.43 o 
   2   2   6      347.71      380.46      5.27 o 
   3   2   6      103.87      100.26      3.14 o 
   4   2   6      161.08      156.57      4.45 o 
   5   2   6      366.44      333.06      8.19 o 
   6   2   6        1.36        1.69      4.38 o 
   7   2   6       45.17       46.44      5.88 o 
   0   3   6        0.81        3.13      2.90 o 
   1   3   6      485.16      508.98      6.74 o 
   2   3   6       57.07       72.70      2.23 o 
   3   3   6      197.92      196.34      4.42 o 
   4   3   6      194.78      184.25      5.34 o 
   5   3   6      131.05      137.23      5.72 o 
   6   3   6       20.90       19.70      4.73 o 
   0   4   6       11.88       13.51      2.12 o 
   1   4   6       11.04       20.03      1.72 o 
   2   4   6      554.02      538.89      7.47 o 
   3   4   6      306.73      317.12      5.29 o 
   4   4   6      198.47      185.40      5.25 o 
   5   4   6        9.40       12.74      4.30 o 
   6   4   6       25.13       29.63      6.54 o 
   1   5   6      209.70      222.10      4.25 o 
   2   5   6      119.90      115.11      3.79 o 
   3   5   6       64.62       56.82      3.26 o 
   4   5   6      416.45      405.35      7.69 o 
   5   5   6       22.07       17.69      4.43 o 
   6   5   6        0.24        0.00      4.94 o 
   0   6   6       68.32       64.15     12.94 o 
   1   6   6       19.40       19.84      3.57 o 
   2   6   6       35.44       41.43      3.91 o 
   3   6   6      127.12      128.15      4.73 o 
   4   6   6       51.11       53.25      3.92 o 
   5   6   6        3.34        2.03      4.06 o 
   0   7   6       11.86        9.45      8.30 o 
   1   7   6       16.65       16.50      4.58 o 
   2   7   6       11.29       11.18      3.76 o 
   3   7   6      246.02      232.68      6.85 o 
   4   7   6       85.26       77.02      5.53 o 
   5   7   6       29.29       42.17      9.15 o 
   0   8   6       29.40       35.15      7.02 o 
   1   8   6       26.32       17.79      5.89 o 
   2   8   6       24.15       25.98      5.52 o 
   3   8   6       18.34       28.77      4.36 o 
   4   8   6       66.57       62.34      6.43 o 
   0   9   6        1.48        0.00      6.55 o 
   1   9   6       30.82       27.01      4.92 o 
   2   9   6       64.02       69.33      5.94 o 
   3   9   6       17.88       20.57      5.76 o 
   0  10   6        0.08        0.00      6.69 o 
   1  10   6        1.99        4.90      4.56 o 
   1   0   7     1807.56     1667.48     32.15 o 
   2   0   7      952.32      960.28     16.04 o 
   3   0   7      127.17      145.64      5.07 o 
   4   0   7       89.70       85.89      5.54 o 
   5   0   7       76.17       79.77      6.37 o 
   6   0   7       94.03       98.93      9.27 o 
   7   0   7        1.08        0.00      6.74 o 
   0   1   7     1243.93     1085.67     32.76 o 
   1   1   7     8084.69     7540.91     77.14 o 
   2   1   7      968.52      992.00     11.77 o 
   3   1   7      644.23      657.57      8.82 o 
   4   1   7       38.48       32.18      2.87 o 
   5   1   7       56.15       58.91      4.29 o 
   6   1   7       85.77       93.29      6.30 o 
   7   1   7       28.85       19.31      5.38 o 
   0   2   7    20391.24    17920.17    379.31 o 
   1   2   7       66.72       63.75      2.22 o 
   2   2   7     1055.84     1065.72     12.09 o 
   3   2   7      242.35      270.73      5.03 o 
   4   2   7       28.90       35.34      3.09 o 
   5   2   7       30.35       40.55      3.83 o 
   6   2   7        9.76        4.98      4.48 o 
   7   2   7       70.90       73.11      6.47 o 
   0   3   7      307.03      267.67     12.00 o 
   1   3   7      292.20      319.84      5.25 o 
   2   3   7      555.31      600.82      7.32 o 
   3   3   7      228.46      248.99      4.45 o 
   4   3   7       74.12       75.34      3.81 o 
   5   3   7       77.02       84.91      4.93 o 
   6   3   7        8.53        7.48      4.51 o 
   1   4   7      566.22      628.93      7.68 o 
   2   4   7      303.90      271.44      5.00 o 
   3   4   7      142.49      161.90      4.43 o 
   4   4   7       38.67       45.89      3.47 o 
   5   4   7       27.01       29.43      4.61 o 
   6   4   7       10.00       10.60      5.29 o 
   0   5   7       14.69       14.24      4.77 o 
   1   5   7      510.53      494.51      6.82 o 
   2   5   7      104.60      114.01      3.74 o 
   3   5   7      138.91      132.81      4.72 o 
   4   5   7       13.04       11.96      3.17 o 
   5   5   7       19.54       16.72      4.40 o 
   6   5   7        0.92        0.00      4.74 o 
   0   6   7      166.30      172.53      9.39 o 
   1   6   7       68.85       69.24      4.64 o 
   2   6   7       13.64       18.61      3.57 o 
   3   6   7       57.43       61.01      3.70 o 
   4   6   7      123.74      130.52      4.98 o 
   5   6   7       61.54       54.31      5.11 o 
   0   7   7      430.01      426.37     14.16 o 
   1   7   7       85.77       91.22      5.62 o 
   2   7   7       45.70       45.65      4.13 o 
   3   7   7       55.33       73.91      4.70 o 
   4   7   7       52.28       61.61      5.36 o 
   5   7   7       10.50        6.19      7.73 o 
   0   8   7       19.18       18.93      5.61 o 
   1   8   7        2.53        0.00      3.78 o 
   2   8   7       32.02       22.74      4.77 o 
   3   8   7        4.00        4.50      4.12 o 
   4   8   7        4.24        0.00      5.18 o 
   0   9   7       22.18       23.90      7.12 o 
   1   9   7      140.28      139.59      7.22 o 
   2   9   7       46.53       58.89      5.65 o 
   3   9   7       17.91       14.90      5.73 o 
   0  10   7        9.77        7.83      6.72 o 
   1  10   7       30.05       17.02      5.03 o 
   0   0   8    32912.97    30120.48    796.69 o 
   1   0   8     2198.03     2034.84     39.09 o 
   2   0   8       20.40       21.17      2.01 o 
   3   0   8      125.27      144.49      4.91 o 
   4   0   8      227.64      238.30     11.65 o 
   5   0   8        8.12        6.15      4.96 o 
   6   0   8       48.03       49.63     12.57 o 
   7   0   8        3.45        0.00      6.88 o 
   0   1   8      462.67      428.34     30.96 o 
   1   1   8    13163.69    12130.30    142.17 o 
   2   1   8       83.34       84.52      3.34 o 
   3   1   8      474.39      457.31      6.72 o 
   4   1   8       71.47       96.38      4.50 o 
   5   1   8       65.58       64.83      4.34 o 
   6   1   8       92.64       93.26      6.38 o 
   7   1   8        5.49        4.37      5.01 o 
   0   2   8     4072.36     3679.64     51.85 o 
   1   2   8       39.50       32.03      1.58 o 
   2   2   8      761.99      772.60      9.16 o 
   3   2   8       81.67       84.59      3.17 o 
   4   2   8      312.99      322.50      6.67 o 
   5   2   8      337.42      320.76      7.35 o 
   6   2   8       48.35       49.25      5.53 o 
   7   2   8        1.29        0.00      4.84 o 
   0   3   8        4.87        3.72      1.90 o 
   1   3   8      760.34      767.85     11.57 o 
   2   3   8     1167.70     1150.44     12.57 o 
   3   3   8       23.17       34.12      2.23 o 
   4   3   8       87.24       97.60      3.74 o 
   5   3   8      102.50      104.30      4.75 o 
   6   3   8        3.73        0.00      4.30 o 
   0   4   8       72.89       91.63      4.08 o 
   1   4   8       18.82       26.60      1.95 o 
   2   4   8      266.26      259.80      4.41 o 
   3   4   8       71.76       78.77      3.29 o 
   4   4   8       64.02       69.09      3.74 o 
   5   4   8       41.07       43.88      4.81 o 
   6   4   8        5.08        4.02      5.14 o 
   0   5   8       36.21       31.23      5.99 o 
   1   5   8      100.22      100.10      3.97 o 
   2   5   8      104.62      111.70      3.75 o 
   3   5   8      215.91      185.05      5.36 o 
   4   5   8       50.28       46.34      3.66 o 
   5   5   8       91.97       86.62      5.55 o 
   6   5   8        6.28       12.59      6.00 o 
   0   6   8       21.36       17.58      8.56 o 
   1   6   8      150.52      144.23      6.14 o 
   2   6   8       85.43       86.18      4.46 o 
   3   6   8      107.06      102.49      4.73 o 
   4   6   8       18.90       26.73      3.47 o 
   5   6   8        2.98        0.00      4.34 o 
   0   7   8        0.00        8.62      5.24 o 
   1   7   8       98.05       92.62      5.66 o 
   2   7   8       52.27       55.87      4.23 o 
   3   7   8      175.53      174.09      6.23 o 
   4   7   8       26.81       17.15      5.19 o 
   5   7   8       19.59       14.74      8.30 o 
   0   8   8        4.99        8.89      5.49 o 
   1   8   8        9.67        4.36      3.76 o 
   2   8   8       46.95       40.89      7.66 o 
   3   8   8       65.37       57.73      6.10 o 
   4   8   8        0.96        2.68      5.28 o 
   0   9   8        2.24        6.95      6.46 o 
   1   9   8       22.43       20.93      4.65 o 
   2   9   8       68.17       78.38      6.26 o 
   3   9   8        0.03        0.00      5.05 o 
   0  10   8       15.60        7.48      6.83 o 
   1  10   8       27.94       25.73      7.18 o 
   1   0   9    10295.72     9345.98    173.78 o 
   2   0   9      425.64      490.56      9.01 o 
   3   0   9       42.17       42.92      3.00 o 
   4   0   9      567.43      624.98     18.48 o 
   5   0   9       37.54       33.99      5.59 o 
   6   0   9       57.37       57.71     10.39 o 
   7   0   9        0.29        0.00      6.84 o 
   0   1   9      104.51       83.60      7.94 o 
   1   1   9     4972.38     4825.70     49.64 o 
   2   1   9      703.33      711.40      8.78 o 
   3   1   9      183.40      228.34      4.38 o 
   4   1   9      924.33      980.87     14.76 o 
   5   1   9        1.21        0.00      3.35 o 
   6   1   9        7.43        7.62      4.72 o 
   7   1   9        2.71        0.00      4.84 o 
   0   2   9        2.17        9.46      2.64 o 
   1   2   9      179.55      203.91      3.77 o 
   2   2   9      179.86      174.66      3.33 o 
   3   2   9      203.34      191.81      4.19 o 
   4   2   9      161.83      174.89      4.91 o 
   5   2   9       16.07       15.53      3.58 o 
   6   2   9       47.90       49.66      5.45 o 
   7   2   9       10.38        6.49      5.01 o 
   0   3   9      322.85      317.71     15.00 o 
   1   3   9      136.55      116.53      3.12 o 
   2   3   9      812.31      792.24      9.16 o 
   3   3   9      450.53      471.11      6.32 o 
   4   3   9      568.34      566.72      8.84 o 
   5   3   9       64.66       70.36      4.32 o 
   6   3   9        8.45        8.71      4.54 o 
   0   4   9      548.81      577.12     10.97 o 
   1   4   9      938.34      961.90     12.83 o 
   2   4   9      221.59      214.74      3.76 o 
   3   4   9      297.73      288.28      5.54 o 
   4   4   9      159.33      165.00      5.19 o 
   5   4   9       28.39       20.98      4.10 o 
   6   4   9       33.91       28.71      5.78 o 
   0   5   9      181.09      184.12     20.68 o 
   1   5   9      401.59      396.58      7.03 o 
   2   5   9      394.89      415.07      6.98 o 
   3   5   9       13.35       15.57      2.72 o 
   4   5   9       12.86       15.82      3.20 o 
   5   5   9       30.17       31.85      4.70 o 
   6   5   9       23.00       22.91      7.70 o 
   0   6   9      113.93      115.28      7.80 o 
   1   6   9      104.32      122.75      5.48 o 
   2   6   9      260.07      241.45      6.58 o 
   3   6   9      328.85      305.80      7.23 o 
   4   6   9      106.14      109.12      4.60 o 
   5   6   9        7.93        0.41      4.44 o 
   0   7   9      238.62      244.61     11.26 o 
   1   7   9       63.14       68.78      5.22 o 
   2   7   9      233.66      216.42      6.54 o 
   3   7   9       15.63       17.29      3.44 o 
   4   7   9       33.71       36.80      6.70 o 
   5   7   9        0.81        1.13      7.49 o 
   0   8   9       27.74       21.41      6.13 o 
   1   8   9       26.29       23.28      7.17 o 
   2   8   9        4.24        2.33      3.84 o 
   3   8   9        4.16        0.16      4.82 o 
   4   8   9       18.97       15.56      5.64 o 
   0   9   9        1.20       11.73      6.43 o 
   1   9   9       45.49       47.04      5.25 o 
   2   9   9       13.48        8.91      5.76 o 
   3   9   9        6.53        0.00      5.10 o 
   0  10   9       36.69       40.67      8.11 o 
   1  10   9        8.28        6.00      4.84 o 
   0   0  10        2.73        1.80      1.29 o 
   1   0  10      505.06      523.04     27.46 o 
   2   0  10     1504.75     1448.52     23.44 o 
   3   0  10       76.50       94.06      8.03 o 
   4   0  10      104.13      109.45      7.23 o 
   5   0  10      530.45      515.84     13.44 o 
   6   0  10      222.45      233.05     12.46 o 
   7   0  10        7.07        0.00      6.97 o 
   0   1  10     2114.28     2041.50     34.17 o 
   1   1  10     7884.50     7403.79     75.78 o 
   2   1  10      465.12      516.52      6.73 o 
   3   1  10      558.90      565.29      7.79 o 
   4   1  10      164.03      175.86      6.60 o 
   5   1  10       26.41       22.90      3.77 o 
   6   1  10       67.05       68.00      5.90 o 
   7   1  10       17.88       15.22      5.30 o 
   0   2  10     4615.83     4174.97     69.48 o 
   1   2  10        8.54       13.69      1.13 o 
   2   2  10       19.10       21.82      1.57 o 
   3   2  10      537.93      598.30      8.34 o 
   4   2  10      145.61      147.69      5.23 o 
   5   2  10       14.43       13.61      3.51 o 
   6   2  10       66.11       65.29      5.76 o 
   7   2  10       22.64       17.09      5.31 o 
   0   3  10      940.47      915.83     32.16 o 
   1   3  10      395.01      395.24      6.08 o 
   2   3  10       27.33       41.90      1.93 o 
   3   3  10      188.17      179.54      4.12 o 
   4   3  10      218.09      208.02      5.55 o 
   5   3  10       26.58       20.16      3.50 o 
   6   3  10       46.97       41.87      5.22 o 
   0   4  10       51.03       51.95      4.89 o 
   1   4  10      570.62      574.86      7.14 o 
   2   4  10      172.27      182.39      3.72 o 
   3   4  10      153.99      141.31      4.36 o 
   4   4  10      492.02      467.62      8.41 o 
   5   4  10      128.00      125.50      5.52 o 
   6   4  10       20.90       21.28      5.58 o 
   0   5  10       46.40       40.27      3.73 o 
   1   5  10      152.54      168.45      4.05 o 
   2   5  10       96.80       99.80      3.80 o 
   3   5  10      211.19      203.96      5.54 o 
   4   5  10       27.62       21.83      3.34 o 
   5   5  10       34.06       29.36      4.67 o 
   6   5  10       46.10       50.64      7.08 o 
   0   6  10       10.30        7.12      7.43 o 
   1   6  10       78.47       96.12      4.89 o 
   2   6  10        1.58        8.56      3.35 o 
   3   6  10       93.92      100.59      4.74 o 
   4   6  10      135.91      133.77      5.14 o 
   5   6  10       16.39       13.24      4.77 o 
   0   7  10      205.23      204.87     11.15 o 
   1   7  10      239.05      233.57      7.56 o 
   2   7  10      326.13      302.28      7.53 o 
   3   7  10       12.56       12.48      4.83 o 
   4   7  10        2.26        0.99      4.87 o 
   5   7  10       21.32       30.16      9.84 o 
   0   8  10       16.68       15.39      5.45 o 
   1   8  10       51.39       52.42      6.66 o 
   2   8  10       36.44       49.64      4.96 o 
   3   8  10        3.40        0.00      4.72 o 
   4   8  10        1.27        0.00      5.00 o 
   0   9  10       31.91       38.55      8.65 o 
   1   9  10        0.98        4.38      4.25 o 
   2   9  10       31.79       22.15      6.62 o 
   3   9  10       13.60       18.63      5.79 o 
   0  10  10       91.92       95.62      9.72 o 
   1  10  10       54.83       51.37      7.20 o 
   1   0  11      233.96      256.53      5.29 o 
   2   0  11      936.63      924.95     19.72 o 
   3   0  11     2414.60     2473.81     39.46 o 
   4   0  11       30.29       39.40      7.38 o 
   5   0  11      236.76      250.61      9.64 o 
   6   0  11       47.64       60.28     15.71 o 
   7   0  11        0.21        0.00      6.64 o 
   0   1  11     2295.19     2093.25     29.44 o 
   1   1  11     9994.82     9260.72     88.22 o 
   2   1  11      485.76      517.15      6.74 o 
   3   1  11      825.16      856.72     10.83 o 
   4   1  11       12.28       22.78      4.39 o 
   5   1  11        2.70        5.27      3.49 o 
   6   1  11       57.75       63.63      6.77 o 
   7   1  11       13.94        7.46      5.17 o 
   0   2  11      433.55      442.88     12.75 o 
   1   2  11      163.89      144.62      2.77 o 
   2   2  11      184.20      194.26      4.63 o 
   3   2  11      338.49      368.43      5.99 o 
   4   2  11       81.09       93.06      4.32 o 
   5   2  11      104.29      102.27      4.83 o 
   6   2  11       24.56       22.00      4.90 o 
   7   2  11        3.53        1.20      6.39 o 
   0   3  11      961.33      916.15     26.10 o 
   1   3  11      314.85      314.30      5.24 o 
   2   3  11      505.58      516.33      6.57 o 
   3   3  11       52.54       50.15      2.55 o 
   4   3  11       59.01       57.20      3.95 o 
   5   3  11       91.45       94.80      4.71 o 
   6   3  11       10.52       12.76      4.62 o 
   0   4  11      707.38      691.52     12.74 o 
   1   4  11      186.04      196.84      5.22 o 
   2   4  11      167.39      196.11      3.82 o 
   3   4  11       59.32       67.08      3.17 o 
   4   4  11      150.67      150.41      5.41 o 
   5   4  11      244.51      222.07      6.78 o 
   6   4  11        5.39        1.29      5.77 o 
   0   5  11      362.63      347.78     21.22 o 
   1   5  11      285.25      278.00      5.15 o 
   2   5  11       19.24       18.11      2.58 o 
   3   5  11      296.14      276.69      6.20 o 
   4   5  11       83.99       87.45      4.17 o 
   5   5  11       67.91       82.83      5.37 o 
   6   5  11        5.08        0.92      4.97 o 
   0   6  11      366.35      407.45     13.22 o 
   1   6  11       95.63      119.98      5.35 o 
   2   6  11       95.94       91.45      4.11 o 
   3   6  11      107.87      112.84      4.93 o 
   4   6  11       40.87       46.03      4.03 o 
   5   6  11        3.23        0.00      4.42 o 
   0   7  11       62.04       57.42      6.99 o 
   1   7  11       16.19       18.19      4.97 o 
   2   7  11       55.68       64.70      5.13 o 
   3   7  11        6.30        9.27      4.60 o 
   4   7  11        9.23       12.93      5.13 o 
   5   7  11        0.40        0.00      7.86 o 
   0   8  11      193.96      192.68     10.65 o 
   1   8  11      237.04      210.34      9.16 o 
   2   8  11      192.79      189.17      6.98 o 
   3   8  11       43.41       45.48      5.84 o 
   4   8  11        3.94        2.88      5.22 o 
   0   9  11       41.90       42.24      9.46 o 
   1   9  11       28.25       22.26      7.52 o 
   2   9  11        3.72        6.43      4.61 o 
   3   9  11        5.56        6.75      5.48 o 
   0  10  11        6.44        4.59      6.58 o 
   1  10  11       13.98       13.22      4.78 o 
   0   0  12    10768.59     9724.06    900.22 o 
   1   0  12      465.26      438.94      7.94 o 
   2   0  12       68.22       53.02      7.20 o 
   3   0  12      207.46      213.26      5.55 o 
   4   0  12       19.65       28.74      7.27 o 
   5   0  12      334.17      334.19     10.95 o 
   6   0  12       23.45       15.86     12.47 o 
   7   0  12        0.89        0.00      7.09 o 
   0   1  12      408.11      426.83      9.15 o 
   1   1  12     4682.04     4476.88     43.07 o 
   2   1  12      894.72      921.68     12.26 o 
   3   1  12      582.44      609.88      8.22 o 
   4   1  12      168.85      184.63      6.79 o 
   5   1  12      434.58      417.06      8.50 o 
   6   1  12       96.39       90.45      6.42 o 
   7   1  12       12.14        5.77      6.65 o 
   0   2  12       20.17       16.88      1.78 o 
   1   2  12      323.55      340.14      4.63 o 
   2   2  12     4045.83     4260.49     44.34 o 
   3   2  12      381.03      403.41      6.35 o 
   4   2  12       37.61       45.30      3.97 o 
   5   2  12       51.17       55.34      4.15 o 
   6   2  12       49.11       64.34      5.75 o 
   0   3  12      114.30      123.75      3.97 o 
   1   3  12      345.67      356.20      4.91 o 
   2   3  12      552.91      584.88      7.21 o 
   3   3  12       72.84       80.29      2.91 o 
   4   3  12      223.94      214.89      6.24 o 
   5   3  12       62.43       62.25      4.00 o 
   6   3  12       36.00       26.71      4.93 o 
   0   4  12      140.97      158.31      5.22 o 
   1   4  12     1420.72     1479.84     16.58 o 
   2   4  12      323.85      339.58      5.13 o 
   3   4  12      172.96      184.17      4.72 o 
   4   4  12       29.39       35.58      4.03 o 
   5   4  12       10.89       16.27      3.94 o 
   6   4  12       25.81       14.91      5.30 o 
   0   5  12       27.58       22.71      5.13 o 
   1   5  12      271.39      274.99      5.69 o 
   2   5  12        3.31        6.32      2.26 o 
   3   5  12       16.41       15.86      2.91 o 
   4   5  12      118.09      111.21      4.49 o 
   5   5  12       97.94       99.79      5.70 o 
   6   5  12        5.81        4.54      5.09 o 
   0   6  12      567.42      512.03     15.09 o 
   1   6  12      303.82      302.44      7.74 o 
   2   6  12      101.55       94.58      4.18 o 
   3   6  12       51.98       46.57      4.53 o 
   4   6  12       16.59       18.82      3.64 o 
   5   6  12       20.67       14.59      4.72 o 
   0   7  12       34.95       47.45      6.64 o 
   1   7  12        2.83        1.08      3.58 o 
   2   7  12      326.95      309.95      9.32 o 
   3   7  12      108.39      111.59      6.55 o 
   4   7  12        7.90        7.71      4.94 o 
   5   7  12       12.55       14.78     11.22 o 
   0   8  12      144.23      152.07     10.26 o 
   1   8  12       79.74       78.09      5.62 o 
   2   8  12      274.94      263.09      8.10 o 
   3   8  12        8.59        8.50      4.80 o 
   4   8  12        9.57       23.49      5.67 o 
   0   9  12        3.28        9.17      5.71 o 
   1   9  12       79.61       82.21      6.14 o 
   2   9  12       26.34       19.78      6.57 o 
   3   9  12        6.84        1.89      5.66 o 
   0  10  12       16.23       12.30      7.06 o 
   1   0  13        0.17        1.47      1.34 o 
   2   0  13       25.11       24.33      4.13 o 
   3   0  13       79.95      104.70      4.82 o 
   4   0  13      113.80      126.36      8.73 o 
   5   0  13        2.86       12.35      5.17 o 
   6   0  13       45.96       51.07      8.16 o 
   7   0  13        2.39        0.00      7.10 o 
   0   1  13      428.40      452.33      8.24 o 
   1   1  13     2666.89     2580.48     25.22 o 
   2   1  13     2089.84     2148.01     26.54 o 
   3   1  13      137.24      147.51      4.15 o 
   4   1  13      727.34      785.65     14.12 o 
   5   1  13      156.09      170.55      6.47 o 
   6   1  13       35.80       31.47      5.45 o 
   7   1  13        2.17        0.00      4.93 o 
   0   2  13        0.04        3.04      1.29 o 
   1   2  13      310.68      291.16      5.72 o 
   2   2  13      420.90      497.79      6.54 o 
   3   2  13      141.93      143.29      3.71 o 
   4   2  13      404.61      406.48      8.43 o 
   5   2  13       44.22       51.50      4.53 o 
   6   2  13        6.60        0.00      4.35 o 
   0   3  13      182.48      183.05      3.89 o 
   1   3  13      182.63      200.29      3.12 o 
   2   3  13     2621.34     2697.10     27.52 o 
   3   3  13      135.31      132.67      4.12 o 
   4   3  13      212.15      195.00      5.96 o 
   5   3  13        0.14        3.00      3.14 o 
   6   3  13       13.32       10.91      5.19 o 
   0   4  13      377.11      380.94      8.39 o 
   1   4  13       19.84       22.60      2.34 o 
   2   4  13        9.83        9.10      1.80 o 
   3   4  13      309.46      292.21      6.64 o 
   4   4  13      219.23      217.37      6.50 o 
   5   4  13       44.70       49.96      4.35 o 
   6   4  13        5.56        1.75      5.00 o 
   0   5  13      273.89      270.17      8.34 o 
   1   5  13      224.09      237.36      5.47 o 
   2   5  13      213.04      224.35      5.43 o 
   3   5  13      249.94      231.06      8.13 o 
   4   5  13       31.71       32.36      3.62 o 
   5   5  13       18.74       30.37      4.54 o 
   6   5  13        7.19        0.00      4.92 o 
   0   6  13        8.47       14.01      5.28 o 
   1   6  13       24.16       15.39      3.59 o 
   2   6  13      164.27      153.17      4.98 o 
   3   6  13       58.46       63.20      5.37 o 
   4   6  13       21.07       19.85      3.68 o 
   5   6  13        4.01        3.91      4.12 o 
   0   7  13      358.17      339.22     13.14 o 
   1   7  13       62.05       66.57      7.45 o 
   2   7  13       25.17       29.65      4.23 o 
   3   7  13       81.77       74.27      5.95 o 
   4   7  13       14.65       14.13      5.17 o 
   5   7  13       12.85        5.21      8.13 o 
   0   8  13       23.33       25.61      8.62 o 
   1   8  13      122.12      133.11      6.73 o 
   2   8  13       30.04       31.87      4.60 o 
   3   8  13       10.35        6.31      4.85 o 
   4   8  13        3.24        0.63      5.17 o 
   0   9  13        1.62        6.97      5.89 o 
   1   9  13       12.84       13.41      4.56 o 
   2   9  13       31.86       26.50      5.77 o 
   3   9  13        0.62        0.00      5.22 o 
   0  10  13       13.68       15.64      7.21 o 
   0   0  14      292.96      277.57      9.92 o 
   1   0  14      128.53      115.12      3.14 o 
   2   0  14      499.53      514.03     12.32 o 
   3   0  14      623.96      716.44     17.19 o 
   4   0  14       11.43       18.88      5.29 o 
   5   0  14      292.61      300.42     27.85 o 
   6   0  14      123.69      143.16     13.30 o 
   7   0  14       50.65       53.93     10.23 o 
   0   1  14     3482.28     3228.15     49.61 o 
   1   1  14     2362.14     2302.03     22.62 o 
   2   1  14      241.00      266.92      6.32 o 
   3   1  14      165.99      165.61      4.36 o 
   4   1  14       91.99      101.40      5.27 o 
   5   1  14       24.21       26.41      4.20 o 
   6   1  14        6.38        3.30      4.74 o 
   7   1  14        1.09        0.00      5.06 o 
   0   2  14     3006.69     2870.47     36.06 o 
   1   2  14      746.12      719.64      7.88 o 
   2   2  14     2463.31     2613.57     27.77 o 
   3   2  14      142.38      147.87      4.56 o 
   4   2  14        5.96        8.86      3.82 o 
   5   2  14      100.91      109.79      5.37 o 
   6   2  14        7.98        4.74      4.15 o 
   0   3  14        5.71        7.51      1.54 o 
   1   3  14      953.46      924.18      9.55 o 
   2   3  14      886.15      991.67     11.14 o 
   3   3  14       40.39       49.18      2.88 o 
   4   3  14       94.31      102.01      5.00 o 
   5   3  14      136.56      138.27      5.59 o 
   6   3  14        0.85        0.00      3.70 o 
   0   4  14       88.52       85.38      4.31 o 
   1   4  14     1625.92     1513.58     16.77 o 
   2   4  14      127.17      138.60      3.46 o 
   3   4  14       66.31       63.20      3.80 o 
   4   4  14       84.22       82.07      4.65 o 
   5   4  14      126.26      123.67      6.04 o 
   6   4  14       12.18        6.82      5.16 o 
   0   5  14      604.55      613.33     16.51 o 
   1   5  14      359.78      352.69      6.60 o 
   2   5  14      448.72      486.71      8.76 o 
   3   5  14      149.73      141.18      6.11 o 
   4   5  14      116.69      126.12      5.64 o 
   5   5  14       36.79       31.92      4.50 o 
   6   5  14        1.49        0.22      5.02 o 
   0   6  14        8.09        5.88      6.07 o 
   1   6  14      138.46      130.72      5.61 o 
   2   6  14       46.49       44.28      3.78 o 
   3   6  14      112.95      103.69     10.13 o 
   4   6  14       19.74       19.80      3.98 o 
   5   6  14       15.29        9.92      4.16 o 
   0   7  14       61.00       56.02      7.10 o 
   1   7  14       45.35       39.17      4.66 o 
   2   7  14       43.23       44.43      4.33 o 
   3   7  14       35.77       32.41      5.02 o 
   4   7  14        5.78        1.69      4.93 o 
   5   7  14       11.36       16.84      8.58 o 
   0   8  14       54.47       76.44     14.57 o 
   1   8  14      144.33      144.62      6.79 o 
   2   8  14       13.49       18.72      4.29 o 
   3   8  14       21.08       10.89      5.27 o 
   4   8  14        1.76        0.00      4.94 o 
   0   9  14       43.01       39.85      6.64 o 
   1   9  14       68.14       75.05      6.11 o 
   2   9  14       27.18       14.74      4.79 o 
   3   9  14       16.11       15.79      5.92 o 
   0  10  14       14.32       18.78      7.32 o 
   1   0  15       52.68       47.86      3.15 o 
   2   0  15      925.76      893.45     19.40 o 
   3   0  15     3137.90     3159.62     61.96 o 
   4   0  15       30.84       33.72      5.99 o 
   5   0  15      692.39      673.80     19.19 o 
   6   0  15       14.24       14.35      7.09 o 
   7   0  15        4.40        0.27      7.26 o 
   0   1  15      102.70      103.89      6.57 o 
   1   1  15     3182.33     2966.48     28.91 o 
   2   1  15      551.72      554.81      8.11 o 
   3   1  15      413.59      454.71      7.55 o 
   4   1  15      405.57      398.03      9.43 o 
   5   1  15      113.05      113.71      5.99 o 
   6   1  15       29.59       24.40      4.71 o 
   7   1  15       14.95        9.91      5.36 o 
   0   2  15     1712.86     1699.27     21.93 o 
   1   2  15     1160.48     1144.51     11.87 o 
   2   2  15      589.26      629.47      7.87 o 
   3   2  15      795.80      858.04     12.37 o 
   4   2  15       92.41       99.54      5.27 o 
   5   2  15       22.80       29.83      4.08 o 
   6   2  15       20.07       22.00      4.53 o 
   0   3  15      205.29      187.38      6.81 o 
   1   3  15      742.75      771.73      8.23 o 
   2   3  15      585.85      594.39      7.34 o 
   3   3  15       28.29       28.60      2.68 o 
   4   3  15      166.74      156.42      6.14 o 
   5   3  15      124.90      123.90      5.38 o 
   6   3  15       47.78       48.84      4.64 o 
   0   4  15       40.53       35.97      4.34 o 
   1   4  15      112.44      156.61      6.27 o 
   2   4  15      159.39      165.14      3.72 o 
   3   4  15       65.53       69.78      3.87 o 
   4   4  15       60.86       64.33      4.32 o 
   5   4  15       75.18       79.94      5.30 o 
   6   4  15       24.21       16.72      5.39 o 
   0   5  15      131.27      135.45      6.78 o 
   1   5  15        9.48        8.61      2.51 o 
   2   5  15       46.54       55.20      3.74 o 
   3   5  15        0.72        0.92      2.95 o 
   4   5  15      137.26      139.79      6.01 o 
   5   5  15       13.14       16.90      4.35 o 
   6   5  15       16.92        9.34      5.33 o 
   0   6  15      625.30      612.19     17.40 o 
   1   6  15      215.42      220.00      6.97 o 
   2   6  15      170.49      153.03      5.89 o 
   3   6  15        5.07        4.53      3.42 o 
   4   6  15        6.21        3.22      3.72 o 
   5   6  15       25.99       21.46      4.41 o 
   0   7  15      238.02      256.43     11.41 o 
   1   7  15       25.70       33.99      5.17 o 
   2   7  15       64.55       66.48      4.71 o 
   3   7  15       49.03       49.92      5.67 o 
   4   7  15       31.47       27.82      6.26 o 
   5   7  15        7.28        1.03      6.09 o 
   0   8  15       68.83       77.56      7.93 o 
   1   8  15      145.57      143.47      6.94 o 
   2   8  15       53.61       52.59      5.03 o 
   3   8  15       10.43       10.73      5.29 o 
   4   8  15        3.87        0.00      5.80 o 
   0   9  15        8.81        5.18      5.73 o 
   1   9  15       30.62       30.85      6.16 o 
   2   9  15       40.23       38.19      6.03 o 
   3   9  15        8.16        2.74      5.73 o 
   0   0  16      323.14      208.84      8.35 o 
   1   0  16        3.01        4.76      2.03 o 
   2   0  16     4989.39     4685.16     89.05 o 
   3   0  16      756.59      801.07     28.78 o 
   4   0  16      142.45      149.67      9.46 o 
   5   0  16      131.33      143.12      9.48 o 
   6   0  16        0.40        0.11      6.24 o 
   7   0  16        0.26        0.00      6.97 o 
   0   1  16      409.81      401.07      7.60 o 
   1   1  16     1710.09     1660.01     16.66 o 
   2   1  16      341.82      355.59      6.13 o 
   3   1  16      436.46      450.92      7.53 o 
   4   1  16      201.89      212.25      7.06 o 
   5   1  16        8.16        3.94      4.04 o 
   6   1  16       23.13       17.01      5.23 o 
   0   2  16      129.74      132.29     10.22 o 
   1   2  16      976.87     1022.62     10.76 o 
   2   2  16      469.42      516.37      6.76 o 
   3   2  16       79.10       91.94      3.93 o 
   4   2  16       60.07       69.70      4.76 o 
   5   2  16      227.23      224.04      6.91 o 
   6   2  16       24.12       15.42      5.65 o 
   0   3  16      279.81      287.27      8.51 o 
   1   3  16      213.40      225.31      5.06 o 
   2   3  16      362.99      356.53      5.13 o 
   3   3  16        4.70        4.58      2.40 o 
   4   3  16        2.12        2.81      3.55 o 
   5   3  16       16.89       20.04      3.87 o 
   6   3  16        7.44        6.81      3.83 o 
   0   4  16     1053.49     1088.13     18.99 o 
   1   4  16      369.59      314.13     31.41 o 
   2   4  16       11.80       10.73      1.95 o 
   3   4  16      119.55      115.48      4.79 o 
   4   4  16       34.24       33.29      4.27 o 
   5   4  16       61.98       70.05      6.08 o 
   6   4  16       26.33       21.90      5.42 o 
   0   5  16       14.77       10.96      3.05 o 
   1   5  16       77.18       87.92      5.27 o 
   2   5  16      115.07      128.18      5.17 o 
   3   5  16      114.66      114.44      4.88 o 
   4   5  16       22.28       21.66      3.90 o 
   5   5  16       93.20       92.82      5.70 o 
   6   5  16       26.58       21.37      5.65 o 
   0   6  16       66.40       69.00      6.94 o 
   1   6  16       61.52       65.83      4.51 o 
   2   6  16       80.38       78.24      4.61 o 
   3   6  16        4.47        4.21      3.46 o 
   4   6  16       49.75       50.73      4.60 o 
   5   6  16        3.32        0.00      3.91 o 
   0   7  16       14.49       18.01      7.84 o 
   1   7  16      137.89      132.63      6.37 o 
   2   7  16        4.95        8.73      3.99 o 
   3   7  16       18.33       24.82      4.86 o 
   4   7  16       34.27       21.39      5.98 o 
   0   8  16        0.33        6.05      6.60 o 
   1   8  16       23.83       34.15      6.46 o 
   2   8  16        2.32        2.00      4.22 o 
   3   8  16       17.37       12.39      5.17 o 
   4   8  16        7.82        3.14      6.11 o 
   0   9  16       12.75        7.53      5.88 o 
   1   9  16       17.19       16.87      4.60 o 
   2   9  16       29.03       27.32      6.92 o 
   3   9  16        0.60        0.00      5.44 o 
   1   0  17     1629.45     1479.43     20.59 o 
   2   0  17      102.52      118.59      7.65 o 
   3   0  17      876.04      869.99     20.12 o 
   4   0  17      284.41      288.66     11.47 o 
   5   0  17       71.28       71.48      7.55 o 
   6   0  17        3.71        0.00      5.67 o 
   0   1  17      456.83      410.28      7.03 o 
   1   1  17     1745.01     1720.11     16.22 o 
   2   1  17      448.33      514.92      8.66 o 
   3   1  17      149.08      151.32      5.41 o 
   4   1  17      283.09      304.90      8.18 o 
   5   1  17       39.98       38.35      4.71 o 
   6   1  17       23.10       18.82      4.17 o 
   0   2  17      270.72      288.04      5.52 o 
   1   2  17       23.25       27.14      1.73 o 
   2   2  17      910.67      931.03     10.89 o 
   3   2  17      127.08      132.19      4.76 o 
   4   2  17      635.11      640.84     12.43 o 
   5   2  17      130.82      132.11      6.37 o 
   6   2  17       63.93       78.23      6.08 o 
   0   3  17       86.16       87.34      3.58 o 
   1   3  17     2140.95     2119.10     22.91 o 
   2   3  17      100.22      112.37      4.18 o 
   3   3  17        3.12        6.65      2.41 o 
   4   3  17      153.20      157.90      6.13 o 
   5   3  17       15.08       17.04      3.77 o 
   6   3  17        3.23        0.80      4.34 o 
   0   4  17        0.69        5.15      2.46 o 
   1   4  17      775.76      796.22     11.67 o 
   2   4  17      107.37      108.94      3.27 o 
   3   4  17       73.49       80.58      4.69 o 
   4   4  17      345.91      326.71      9.23 o 
   5   4  17       20.40       33.07      4.54 o 
   6   4  17        1.85        0.00      4.80 o 
   0   5  17      154.12      150.34      6.11 o 
   1   5  17      230.97      243.11      4.94 o 
   2   5  17      379.49      390.13      8.39 o 
   3   5  17        1.93        2.99      3.52 o 
   4   5  17       96.45      102.86      5.26 o 
   5   5  17       47.21       56.78      5.03 o 
   6   5  17        0.25        0.00      5.00 o 
   0   6  17       39.93       42.22      6.28 o 
   1   6  17      247.28      245.84      7.12 o 
   2   6  17       35.20       38.33      3.48 o 
   3   6  17       30.33       31.01      3.92 o 
   4   6  17      186.63      183.17      6.70 o 
   5   6  17        0.53        0.02      4.04 o 
   0   7  17       19.83       24.10     11.40 o 
   1   7  17      108.82      105.67      5.68 o 
   2   7  17       96.74       97.36      5.32 o 
   3   7  17        7.91       14.41      4.87 o 
   4   7  17        1.33        3.97      5.66 o 
   0   8  17        0.01        0.00      5.42 o 
   1   8  17       77.72       71.97      5.66 o 
   2   8  17        8.32        8.08      4.39 o 
   3   8  17        8.28        5.84      5.10 o 
   4   8  17        8.92        0.00      6.34 o 
   0   9  17        0.23        2.76      5.84 o 
   1   9  17       43.10       50.77      5.61 o 
   2   9  17       19.61       15.62      6.18 o 
   0   0  18        4.73        1.20      1.91 o 
   1   0  18      505.85      482.81      8.11 o 
   2   0  18     1310.77     1344.72     27.85 o 
   3   0  18      218.21      221.74      8.66 o 
   4   0  18      156.87      176.50     23.90 o 
   5   0  18      206.16      201.88     10.86 o 
   6   0  18       99.82      101.14      7.89 o 
   0   1  18       58.68       73.68      4.81 o 
   1   1  18      529.63      490.05      7.83 o 
   2   1  18     1198.78     1246.05     16.25 o 
   3   1  18      111.02      111.53      4.87 o 
   4   1  18       63.27       71.77      4.97 o 
   5   1  18       62.24       63.90      6.22 o 
   6   1  18        8.10        4.16      4.00 o 
   0   2  18      963.20      986.79     13.41 o 
   1   2  18      154.85      148.09      2.85 o 
   2   2  18      230.55      237.75      4.06 o 
   3   2  18       19.44       17.53      2.50 o 
   4   2  18        6.49       11.68      3.88 o 
   5   2  18        7.42        0.00      3.88 o 
   6   2  18       68.70       74.03      5.43 o 
   0   3  18      299.21      277.50      5.24 o 
   1   3  18     1379.67     1297.08     14.64 o 
   2   3  18      186.82      202.24      3.74 o 
   3   3  18       73.74       78.96      3.27 o 
   4   3  18       68.26       73.63      4.62 o 
   5   3  18        9.25        8.24      3.73 o 
   6   3  18       11.18       10.93      4.63 o 
   0   4  18       61.68       74.90      3.91 o 
   1   4  18      413.02      402.98     32.67 o 
   2   4  18        7.27        6.87      1.98 o 
   3   4  18      268.80      275.04      7.09 o 
   4   4  18       50.24       56.99      5.06 o 
   5   4  18       85.99       80.23      5.42 o 
   6   4  18        0.36        0.00      4.96 o 
   0   5  18        3.35        2.49      3.10 o 
   1   5  18       17.31       22.79      3.10 o 
   2   5  18      108.02      112.90      4.42 o 
   3   5  18       51.74       46.60      4.18 o 
   4   5  18        3.95        7.18      3.77 o 
   5   5  18      104.84       95.98      5.80 o 
   6   5  18        7.00        0.00      5.02 o 
   0   6  18       89.25      102.70      7.99 o 
   1   6  18       65.40       68.51      4.68 o 
   2   6  18      250.22      242.07      6.08 o 
   3   6  18        5.76        7.11      3.56 o 
   4   6  18       72.13       70.97      5.07 o 
   5   6  18       14.23       11.04      4.27 o 
   0   7  18      162.06      155.49      9.41 o 
   1   7  18       56.33       51.43      5.32 o 
   2   7  18       31.08       32.09      4.24 o 
   3   7  18        7.26        6.18      4.65 o 
   4   7  18       30.04       33.78      7.13 o 
   0   8  18       13.33        8.93      7.85 o 
   1   8  18       38.83       46.15      5.19 o 
   2   8  18       23.29       29.37      4.69 o 
   3   8  18       17.14       11.62      5.17 o 
   4   8  18        2.73        0.28      6.42 o 
   0   9  18        1.26        4.19      6.01 o 
   1   9  18        1.40        1.45      4.36 o 
   2   9  18       18.93       19.26      5.66 o 
   1   0  19       20.89       26.74      5.51 o 
   2   0  19      660.37      608.39     14.48 o 
   3   0  19      436.29      481.13     18.45 o 
   4   0  19       15.60       10.61      5.38 o 
   5   0  19        4.02        7.50      9.92 o 
   6   0  19       13.48       12.41      5.98 o 
   0   1  19      935.49      909.19     13.90 o 
   1   1  19     3752.97     3859.74     35.24 o 
   2   1  19      684.46      758.60     10.66 o 
   3   1  19      200.34      193.81      5.89 o 
   4   1  19      209.54      205.97      7.31 o 
   5   1  19       33.99       38.77      4.93 o 
   6   1  19       36.38       41.00      4.74 o 
   0   2  19      414.69      410.60      7.21 o 
   1   2  19       90.39       96.11      2.52 o 
   2   2  19      406.88      447.63      6.16 o 
   3   2  19       80.95       81.12      3.62 o 
   4   2  19       46.48       35.35      4.46 o 
   5   2  19      103.84       92.42      5.69 o 
   6   2  19       46.83       53.89      4.79 o 
   0   3  19      191.25      197.84      4.47 o 
   1   3  19      177.61      187.33      7.10 o 
   2   3  19      290.58      311.87      4.80 o 
   3   3  19      178.96      176.44      4.63 o 
   4   3  19       69.56       72.11      4.62 o 
   5   3  19        8.76        9.19      3.71 o 
   6   3  19        6.35        2.15      4.51 o 
   0   4  19      555.88      559.44     11.30 o 
   1   4  19      178.18      197.15      7.10 o 
   2   4  19      183.89      176.41      4.24 o 
   3   4  19       69.83       76.44      4.52 o 
   4   4  19        7.58       11.54      4.17 o 
   5   4  19       93.00       95.27      5.69 o 
   6   4  19        0.08        0.00      4.99 o 
   0   5  19       24.10       27.90      6.43 o 
   1   5  19       95.76      108.63      4.55 o 
   2   5  19       12.02       18.27      3.08 o 
   3   5  19      133.81      134.96      5.77 o 
   4   5  19       41.02       35.75      4.32 o 
   5   5  19       28.17       28.16      4.64 o 
   0   6  19      481.56      473.41     24.26 o 
   1   6  19      198.36      185.97      6.63 o 
   2   6  19      414.10      388.41      7.65 o 
   3   6  19       10.21       13.39      3.63 o 
   4   6  19       33.15       39.63      4.57 o 
   5   6  19       34.40       36.76      4.82 o 
   0   7  19       23.11       13.12      7.92 o 
   1   7  19       75.15       85.07      5.43 o 
   2   7  19       49.92       49.26      6.33 o 
   3   7  19       27.12       24.38      5.23 o 
   4   7  19       30.71       31.58      6.45 o 
   0   8  19       13.84        9.58      5.54 o 
   1   8  19      110.48      130.90      6.78 o 
   2   8  19       60.30       67.45      6.29 o 
   3   8  19       33.84       38.31      5.67 o 
   4   8  19        5.83        7.53      6.60 o 
   0   9  19       41.94       31.13     12.20 o 
   1   9  19       12.46       13.18      4.55 o 
   2   9  19        3.32        1.50      5.14 o 
   1   0  20      565.45      539.57      8.66 o 
   2   0  20     1824.68     1767.99     35.77 o 
   3   0  20       61.27       61.08      5.37 o 
   4   0  20        1.45        0.00      5.42 o 
   5   0  20       23.37       14.20      5.87 o 
   6   0  20        6.04        0.00      6.19 o 
   0   1  20       36.56       38.27      4.95 o 
   1   1  20      135.04      169.70      5.90 o 
   2   1  20      164.35      186.89      7.50 o 
   3   1  20      271.03      263.24      6.77 o 
   4   1  20      103.90      112.41      5.83 o 
   5   1  20       62.31       63.06      5.27 o 
   6   1  20        5.56        3.48      3.98 o 
   0   2  20        1.90        7.78      2.19 o 
   1   2  20      263.33      263.44      6.37 o 
   2   2  20     2083.97     2122.01     23.03 o 
   3   2  20      178.21      175.33      5.54 o 
   4   2  20       61.88       67.47      4.88 o 
   5   2  20       23.97       24.33      4.53 o 
   6   2  20       13.83       16.05      4.26 o 
   0   3  20      340.41      349.79      6.20 o 
   1   3  20     1289.39     1235.55     13.13 o 
   2   3  20       87.83       97.58      2.98 o 
   3   3  20       89.49       90.34      3.92 o 
   4   3  20       26.15       30.10      3.88 o 
   5   3  20       16.81       12.61      4.05 o 
   6   3  20       15.33       15.91      4.41 o 
   0   4  20      336.84      320.43     10.08 o 
   1   4  20      313.11      311.43      4.84 o 
   2   4  20       56.50       58.93      3.83 o 
   3   4  20        4.64        7.23      3.48 o 
   4   4  20       23.84       15.27      4.30 o 
   5   4  20       35.97       37.28      4.85 o 
   6   4  20        6.06        5.89      5.29 o 
   0   5  20        2.49        0.00      3.17 o 
   1   5  20       74.48       84.80      4.02 o 
   2   5  20      117.40      124.23      4.72 o 
   3   5  20       95.61      110.04      5.15 o 
   4   5  20       28.76       27.77      4.15 o 
   5   5  20       42.64       49.47      4.92 o 
   0   6  20      108.60      110.30      8.21 o 
   1   6  20       33.91       40.76      4.36 o 
   2   6  20      152.27      161.12      5.36 o 
   3   6  20       76.74       79.97      4.74 o 
   4   6  20        0.83        0.00      3.70 o 
   5   6  20       14.49       13.64      4.43 o 
   0   7  20        0.89        0.00      4.95 o 
   1   7  20       31.58       31.46      4.66 o 
   2   7  20       15.74        9.89      3.45 o 
   3   7  20       83.37       92.20      6.53 o 
   4   7  20        0.75        0.00      5.52 o 
   0   8  20       12.45        1.05      6.01 o 
   1   8  20       39.66       43.63      5.36 o 
   2   8  20       75.94       79.72      6.49 o 
   3   8  20       27.02       17.19      5.58 o 
   0   9  20       26.49       23.25      6.59 o 
   1   9  20        9.26        6.39      4.48 o 
   2   9  20       10.93        4.70      6.76 o 
   1   0  21       27.75       35.50      2.65 o 
   2   0  21       49.83       56.64      2.67 o 
   3   0  21       98.44       96.56      6.69 o 
   4   0  21       57.43       51.09      6.68 o 
   5   0  21       67.99       73.56      7.82 o 
   6   0  21       12.39        5.07      6.69 o 
   0   1  21     1733.42     1824.68     29.36 o 
   1   1  21      539.87      582.19      7.07 o 
   2   1  21      408.75      420.61      6.85 o 
   3   1  21       17.05       18.43      3.15 o 
   4   1  21      123.97      124.26      6.23 o 
   5   1  21       49.53       48.97      4.83 o 
   6   1  21       11.32       10.85      4.38 o 
   0   2  21      685.94      662.99      9.70 o 
   1   2  21     1687.87     1800.22     18.31 o 
   2   2  21      645.25      629.58      8.08 o 
   3   2  21       59.15       66.92      3.86 o 
   4   2  21       74.35       69.70      5.05 o 
   5   2  21       50.97       54.07      5.09 o 
   6   2  21        2.51        0.17      4.22 o 
   0   3  21      402.60      404.16      6.90 o 
   1   3  21      516.64      480.70     10.84 o 
   2   3  21      429.31      437.83      6.44 o 
   3   3  21      279.08      292.87      6.19 o 
   4   3  21       42.15       43.54      4.90 o 
   5   3  21       48.52       50.19      4.78 o 
   6   3  21       34.74       30.56      5.15 o 
   0   4  21      113.45      101.63      5.35 o 
   1   4  21      434.57      445.64      6.09 o 
   2   4  21        1.64        3.62      2.25 o 
   3   4  21      246.74      250.27      6.90 o 
   4   4  21       84.14       72.52      5.36 o 
   5   4  21       14.31       10.59      4.37 o 
   6   4  21        8.48        2.62      5.17 o 
   0   5  21       45.01       43.16      5.71 o 
   1   5  21        3.25        4.84      2.38 o 
   2   5  21      295.45      294.12      6.57 o 
   3   5  21      188.23      187.00      6.76 o 
   4   5  21       40.79       50.81      5.12 o 
   5   5  21       72.50       83.96      5.55 o 
   0   6  21       40.45       56.25      9.85 o 
   1   6  21      534.19      508.04     10.27 o 
   2   6  21       10.69       12.80      3.24 o 
   3   6  21       80.33       82.59      4.89 o 
   4   6  21        8.55        6.97      3.88 o 
   5   6  21        2.43        5.08      4.22 o 
   0   7  21        5.73        0.01      5.19 o 
   1   7  21       59.28       53.96      4.70 o 
   2   7  21       60.65       60.96      5.65 o 
   3   7  21       15.64        8.99      4.83 o 
   4   7  21       25.46       20.21      6.34 o 
   0   8  21       16.01       17.07     10.19 o 
   1   8  21       38.83       30.13      7.81 o 
   2   8  21      124.54      130.45      7.49 o 
   3   8  21       30.11       30.95      5.79 o 
   0   9  21        3.47        7.82      6.09 o 
   1   9  21       32.48       30.42      6.81 o 
   2   9  21        4.04        0.00      5.19 o 
   0   0  22      298.43      215.85      9.23 o 
   1   0  22       59.77       70.76      2.83 o 
   2   0  22      241.20      244.60      8.29 o 
   3   0  22      683.35      732.16     17.98 o 
   4   0  22       52.55       55.16      6.67 o 
   5   0  22      142.22      154.12      9.67 o 
   6   0  22        7.79        1.77      6.66 o 
   0   1  22     7787.43     7645.09    106.57 o 
   1   1  22       22.62       41.97      1.69 o 
   2   1  22       39.45       43.67      2.28 o 
   3   1  22      112.14      124.56      5.27 o 
   4   1  22      131.44      125.97      6.14 o 
   5   1  22       66.54       62.20      5.19 o 
   6   1  22       36.36       37.90      6.78 o 
   0   2  22       11.36       13.06      1.82 o 
   1   2  22     1809.91     1867.11     19.15 o 
   2   2  22     2497.77     2470.41     26.66 o 
   3   2  22      107.25      113.65      4.80 o 
   4   2  22      155.53      148.88      6.45 o 
   5   2  22       54.62       51.80      5.01 o 
   6   2  22        3.73        0.00      4.11 o 
   0   3  22      942.00      892.97     12.71 o 
   1   3  22     1897.23     1760.84     18.16 o 
   2   3  22      665.07      661.14      8.70 o 
   3   3  22      114.47      116.64      4.99 o 
   4   3  22       28.13       28.80      3.94 o 
   5   3  22       23.05       16.80      4.04 o 
   6   3  22       22.44       32.02      5.43 o 
   0   4  22        0.68        3.23      2.46 o 
   1   4  22      145.78      160.04      3.66 o 
   2   4  22       58.84       69.07      3.03 o 
   3   4  22       41.76       54.42      4.32 o 
   4   4  22      129.65      127.01      6.49 o 
   5   4  22        5.60        0.11      4.23 o 
   6   4  22       10.78       10.15      4.81 o 
   0   5  22       17.66       13.18      3.60 o 
   1   5  22       26.77       23.46      2.82 o 
   2   5  22      174.57      172.73      5.43 o 
   3   5  22       59.19       56.35      4.32 o 
   4   5  22       48.19       38.23      4.99 o 
   5   5  22       10.80        7.48      4.29 o 
   0   6  22        2.69        0.00      4.98 o 
   1   6  22      305.63      300.05      7.98 o 
   2   6  22       95.31       86.77     10.26 o 
   3   6  22        3.65        3.61      3.67 o 
   4   6  22       17.90       15.27      4.08 o 
   5   6  22       18.58       17.12      4.48 o 
   0   7  22       63.73       53.20      7.36 o 
   1   7  22       10.34       12.19      4.57 o 
   2   7  22      113.35      103.59      6.54 o 
   3   7  22      147.78      134.70      7.30 o 
   4   7  22        6.82        3.69      5.95 o 
   0   8  22       72.94       80.08      8.27 o 
   1   8  22        0.17        0.00      4.09 o 
   2   8  22       15.41       22.88      5.56 o 
   3   8  22       10.49       15.34      5.36 o 
   0   9  22        3.62        0.00      5.95 o 
   1   9  22        0.24        0.00      4.30 o 
   2   9  22       10.34        4.63      5.38 o 
   1   0  23      310.43      358.26     12.52 o 
   2   0  23      853.27      806.76     14.23 o 
   3   0  23      139.54      134.49      7.65 o 
   4   0  23      258.09      230.58     10.54 o 
   5   0  23      560.02      547.33     16.90 o 
   6   0  23        0.01        2.44      6.71 o 
   0   1  23      247.32      289.88     12.38 o 
   1   1  23      420.14      486.57      6.90 o 
   2   1  23      118.86      132.55      3.26 o 
   3   1  23       46.06       44.12      3.81 o 
   4   1  23      235.50      244.18      7.63 o 
   5   1  23       48.76       48.25      4.91 o 
   6   1  23        4.22        2.87      4.51 o 
   0   2  23        0.55        0.00      1.71 o 
   1   2  23      168.66      225.53     13.90 o 
   2   2  23      658.88      614.18      8.03 o 
   3   2  23       82.53       90.68      4.43 o 
   4   2  23       21.73       23.90      4.28 o 
   5   2  23       42.99       42.65      4.84 o 
   6   2  23        3.20        3.58      4.34 o 
   0   3  23      129.56      149.17      4.17 o 
   1   3  23      218.66      236.15      6.19 o 
   2   3  23       88.06       98.80      4.17 o 
   3   3  23      190.00      191.15      6.00 o 
   4   3  23       44.40       48.24      4.21 o 
   5   3  23       71.30       66.78      5.70 o 
   6   3  23       37.79       40.91      5.57 o 
   0   4  23        5.26        4.56      2.70 o 
   1   4  23      313.90      321.77      5.10 o 
   2   4  23      443.99      436.73      6.89 o 
   3   4  23       88.10       86.70      5.58 o 
   4   4  23       28.01       29.72      4.62 o 
   5   4  23       13.82       13.72      4.44 o 
   6   4  23        0.18        0.00      4.53 o 
   0   5  23       34.35       29.68      6.62 o 
   1   5  23       67.05       71.16      4.06 o 
   2   5  23        6.44        9.81      3.60 o 
   3   5  23       48.06       51.08      4.28 o 
   4   5  23      114.82      122.58      6.57 o 
   5   5  23        0.66        0.00      4.09 o 
   0   6  23        6.99        0.00      9.10 o 
   1   6  23       39.27       45.66      4.50 o 
   2   6  23       23.17       28.19      4.60 o 
   3   6  23       24.92       20.63      3.98 o 
   4   6  23       14.89        9.92      4.59 o 
   5   6  23        8.00        8.69      4.60 o 
   0   7  23       95.02      113.15      8.37 o 
   1   7  23      192.92      181.30      7.15 o 
   2   7  23       17.19       21.88      5.18 o 
   3   7  23       23.75       31.70      5.45 o 
   4   7  23       20.73       24.94      6.50 o 
   0   8  23       51.80       67.36      8.05 o 
   1   8  23       19.22       18.40      5.82 o 
   2   8  23       17.84       15.20      5.53 o 
   3   8  23        2.09        0.00      5.15 o 
   0   9  23        0.45        0.00      6.00 o 
   1   9  23       14.84       22.03      4.87 o 
   2   9  23       14.90       15.56      6.99 o 
   0   0  24     2502.48     2493.91     82.57 o 
   1   0  24     5469.49     5257.44     65.35 o 
   2   0  24      110.89      109.28      4.39 o 
   3   0  24      230.50      234.63     12.03 o 
   4   0  24      146.94      142.24     18.90 o 
   5   0  24       20.90       25.77      6.22 o 
   6   0  24       49.38       47.65      7.77 o 
   0   1  24      348.14      340.65      6.63 o 
   1   1  24      724.14      773.82      8.51 o 
   2   1  24      141.32      132.42      3.06 o 
   3   1  24      281.09      269.33      9.15 o 
   4   1  24      296.60      300.87      8.52 o 
   5   1  24       11.11       10.65      4.24 o 
   6   1  24       25.84       20.59      5.12 o 
   0   2  24       25.21       24.08      2.11 o 
   1   2  24     2036.56     2097.56     22.29 o 
   2   2  24     2058.17     1956.85     21.58 o 
   3   2  24      326.01      325.18      7.35 o 
   4   2  24        5.13       14.67      3.78 o 
   5   2  24       46.49       50.99      4.98 o 
   6   2  24        1.25        1.39      4.26 o 
   0   3  24       87.27       94.11      3.60 o 
   1   3  24      269.39      265.00      4.38 o 
   2   3  24       61.55       79.22      4.47 o 
   3   3  24       42.99       45.92      3.84 o 
   4   3  24       36.83       34.80      3.87 o 
   5   3  24       18.39       22.71      5.23 o 
   6   3  24        4.28        0.20      4.78 o 
   0   4  24      478.62      447.36     16.61 o 
   1   4  24      548.45      574.63      8.04 o 
   2   4  24       70.40       86.60      4.40 o 
   3   4  24      140.99      130.18      8.09 o 
   4   4  24      176.92      146.13      6.82 o 
   5   4  24        6.92        1.82      4.56 o 
   6   4  24        7.05        4.96      4.82 o 
   0   5  24      309.20      295.29      8.77 o 
   1   5  24      221.65      206.51      9.67 o 
   2   5  24       52.77       56.03      4.32 o 
   3   5  24      218.50      205.08      6.48 o 
   4   5  24       18.81       21.01      4.69 o 
   5   5  24       71.02       69.46      5.35 o 
   0   6  24      324.08      322.05     17.64 o 
   1   6  24       33.21       43.81      4.53 o 
   2   6  24       52.14       54.82      5.09 o 
   3   6  24       47.98       49.67      4.40 o 
   4   6  24      101.24       75.20      5.84 o 
   5   6  24       12.72       11.67      4.55 o 
   0   7  24        6.28        0.00      5.09 o 
   1   7  24       63.17       51.80      4.64 o 
   2   7  24       34.51       40.25      5.43 o 
   3   7  24       24.27       21.97      5.28 o 
   4   7  24       50.93       56.11      7.38 o 
   0   8  24        4.85        0.00      7.17 o 
   1   8  24        0.43        0.00      4.17 o 
   2   8  24        1.13        0.00      5.00 o 
   3   8  24       12.28        5.44      5.21 o 
   0   9  24        4.01        0.00      5.99 o 
   1   9  24       27.28       37.09      5.82 o 
   2   9  24        1.31        0.37      5.34 o 
   1   0  25      486.95      594.81     12.12 o 
   2   0  25      862.67      803.63     14.36 o 
   3   0  25        0.13        4.36      4.45 o 
   4   0  25       11.52        9.69      5.74 o 
   5   0  25       15.08       22.41      6.63 o 
   6   0  25        3.95        0.00      6.56 o 
   0   1  25      148.03      162.76     10.58 o 
   1   1  25      660.29      713.44      9.41 o 
   2   1  25      365.86      368.82      5.81 o 
   3   1  25      173.80      169.59      6.53 o 
   4   1  25       58.97       66.83      5.06 o 
   5   1  25       10.43       12.59      4.84 o 
   6   1  25       56.28       48.36      5.51 o 
   0   2  25       20.70       21.49      2.23 o 
   1   2  25       58.88       63.41      3.94 o 
   2   2  25     1460.44     1493.38     18.60 o 
   3   2  25       29.21       36.97      3.67 o 
   4   2  25      227.45      211.39      6.74 o 
   5   2  25      103.93      100.43      5.96 o 
   6   2  25       49.35       58.77      6.11 o 
   0   3  25        1.28        6.66      2.41 o 
   1   3  25      284.40      270.57      4.53 o 
   2   3  25      577.23      584.53      8.97 o 
   3   3  25       80.44       86.78      4.68 o 
   4   3  25       75.75       70.07      4.45 o 
   5   3  25       39.99       34.65      4.44 o 
   6   3  25       11.46       12.97      4.99 o 
   0   4  25       29.16       28.45      2.86 o 
   1   4  25      252.80      256.18      5.04 o 
   2   4  25      109.71      118.99      5.27 o 
   3   4  25      245.69      221.79      7.81 o 
   4   4  25      159.46      139.25      6.80 o 
   5   4  25        2.19        0.00      4.61 o 
   6   4  25        3.65        0.00      4.76 o 
   0   5  25      187.01      180.58      7.24 o 
   1   5  25       79.70       67.98      9.78 o 
   2   5  25       18.60       16.66      3.80 o 
   3   5  25       41.25       49.24      4.82 o 
   4   5  25       16.02       12.63      4.62 o 
   5   5  25        1.84        4.59      4.43 o 
   0   6  25       31.23       41.11      6.47 o 
   1   6  25      121.71      112.99      4.87 o 
   2   6  25      126.42      134.84      6.81 o 
   3   6  25        4.78        3.86      3.66 o 
   4   6  25       54.91       51.99      5.59 o 
   5   6  25        7.07        5.13      4.47 o 
   0   7  25       18.98       12.35      7.90 o 
   1   7  25       23.08       25.02      5.19 o 
   2   7  25       70.02       72.35      6.07 o 
   3   7  25       27.93       24.49      5.31 o 
   4   7  25       15.47       11.56      6.28 o 
   0   8  25       11.89        7.91      5.76 o 
   1   8  25       98.43      115.79      6.72 o 
   2   8  25        2.54        0.00      4.88 o 
   3   8  25        1.37        0.00      4.99 o 
   0   9  25       55.33       48.68      9.97 o 
   1   9  25       13.31       13.09      4.70 o 
   2   9  25        5.77        0.00      5.39 o 
   0   0  26      303.15      305.61      8.79 o 
   1   0  26        1.46        4.43      2.68 o 
   2   0  26       93.41      122.17      4.41 o 
   3   0  26      274.77      291.15     10.80 o 
   4   0  26       52.89       54.99      6.73 o 
   5   0  26      164.74      167.27     10.09 o 
   6   0  26        8.45        4.80      6.60 o 
   0   1  26     1926.90     2059.20     30.11 o 
   1   1  26      244.99      273.93      4.65 o 
   2   1  26      279.18      299.87      5.22 o 
   3   1  26       18.60       21.08      3.64 o 
   4   1  26      175.69      163.40      6.66 o 
   5   1  26        2.71        0.00      4.04 o 
   6   1  26       65.52       57.88      5.83 o 
   0   2  26      103.73      123.69      4.11 o 
   1   2  26      100.15       94.71      2.67 o 
   2   2  26       83.71      101.89      8.63 o 
   3   2  26       59.99       67.44      4.14 o 
   4   2  26       36.24       43.08      4.20 o 
   5   2  26       10.92       12.90      5.44 o 
   6   2  26       11.28        9.75      4.79 o 
   0   3  26     1647.79     1680.66     43.33 o 
   1   3  26      398.99      377.46      5.54 o 
   2   3  26       62.32       71.94      6.40 o 
   3   3  26      231.53      230.86      6.64 o 
   4   3  26      135.90      135.79      5.60 o 
   5   3  26       55.23       57.03      4.76 o 
   6   3  26       20.78       28.51      6.35 o 
   0   4  26       74.78       79.82      5.48 o 
   1   4  26      359.80      341.42      5.92 o 
   2   4  26      321.30      351.85      7.85 o 
   3   4  26       40.42       41.13      4.74 o 
   4   4  26       21.97       23.37      6.41 o 
   5   4  26       16.33       16.51      5.12 o 
   6   4  26        2.58        1.14      4.99 o 
   0   5  26      339.71      325.64      9.36 o 
   1   5  26       29.61       30.33      3.08 o 
   2   5  26       23.13       23.51      4.01 o 
   3   5  26      275.64      263.51      8.26 o 
   4   5  26       20.62       16.71      4.80 o 
   5   5  26       14.22        4.45      4.35 o 
   0   6  26       69.75       74.53      7.77 o 
   1   6  26      118.83      117.43      4.96 o 
   2   6  26       58.97       53.65      4.17 o 
   3   6  26       11.58        3.18      4.30 o 
   4   6  26       10.72       13.15      4.82 o 
   5   6  26       10.18        1.52      4.45 o 
   0   7  26      243.31      242.60     16.72 o 
   1   7  26       77.99       73.62      5.95 o 
   2   7  26       24.18       14.92      4.94 o 
   3   7  26        4.91        0.00      5.95 o 
   4   7  26        0.25        2.88      6.15 o 
   0   8  26        2.73        0.00      5.37 o 
   1   8  26       15.02       13.34      4.50 o 
   2   8  26       22.03       17.41      5.38 o 
   3   8  26       10.21       13.38      6.50 o 
   0   9  26       12.05        7.71      6.38 o 
   1   9  26       24.99       24.89      5.18 o 
   1   0  27     1213.94     1167.75     16.03 o 
   2   0  27        0.79        5.78      3.93 o 
   3   0  27     1322.97     1260.73     28.05 o 
   4   0  27       48.96       50.98      9.06 o 
   5   0  27       95.70       99.21      8.53 o 
   6   0  27       55.94       58.11      8.40 o 
   1   1  27      257.67      269.75      3.97 o 
   2   1  27      517.65      507.01      7.31 o 
   3   1  27      217.10      211.21      6.71 o 
   4   1  27      242.17      237.04      7.70 o 
   5   1  27       13.98        8.35      4.43 o 
   6   1  27        8.59        5.11      4.63 o 
   0   2  27      115.31      113.87      5.51 o 
   1   2  27       90.17      101.12      3.55 o 
   2   2  27      188.58      176.04      6.17 o 
   3   2  27        6.06       10.31      3.39 o 
   4   2  27       36.88       33.25      4.02 o 
   5   2  27      114.42      108.72      5.67 o 
   6   2  27       11.07        6.68      4.71 o 
   0   3  27       13.19       17.92      4.53 o 
   1   3  27       12.36       14.32      1.98 o 
   2   3  27      354.40      351.41      6.70 o 
   3   3  27        3.41        4.24      3.45 o 
   4   3  27       20.66       16.68      4.05 o 
   5   3  27       29.22       23.02      4.31 o 
   6   3  27       20.34       34.09      5.53 o 
   0   4  27      156.00      155.45      5.23 o 
   1   4  27      209.59      204.18      4.69 o 
   2   4  27      214.76      224.64      7.83 o 
   3   4  27      225.31      215.32      7.75 o 
   4   4  27       18.32       13.38      4.63 o 
   5   4  27        2.80        0.00      4.44 o 
   0   5  27       15.90       19.97      4.00 o 
   1   5  27      263.54      255.04      7.53 o 
   2   5  27       72.79       79.91      4.60 o 
   3   5  27      101.85       95.06      5.63 o 
   4   5  27       21.97       16.93      4.71 o 
   5   5  27       33.71       41.56      6.64 o 
   0   6  27       92.55      100.82      9.25 o 
   1   6  27       44.96       54.40      3.92 o 
   2   6  27      412.66      395.37      8.83 o 
   3   6  27      137.24      124.57      6.58 o 
   4   6  27       10.11        3.25      4.53 o 
   5   6  27        2.49        0.00      4.37 o 
   0   7  27      107.70      117.79      8.97 o 
   1   7  27        1.71        0.00      3.94 o 
   2   7  27       34.15       36.06      5.57 o 
   3   7  27       17.29       15.33      6.23 o 
   4   7  27        3.92        7.18      6.11 o 
   0   8  27        1.56        0.00      5.43 o 
   1   8  27       59.81       65.37      5.85 o 
   2   8  27       23.69       20.01      5.62 o 
   3   8  27        2.89        0.00      6.64 o 
   0   9  27       24.49       26.61      9.23 o 
   1   9  27       18.34        7.31      5.47 o 
   0   0  28      361.96      330.31      9.43 o 
   1   0  28      760.54      892.81     12.77 o 
   2   0  28       55.90       72.19      5.49 o 
   3   0  28        0.10       10.85      6.22 o 
   4   0  28        2.89       15.00      5.65 o 
   5   0  28        0.09        4.88      6.10 o 
   6   0  28        4.77        3.69      6.86 o 
   0   1  28       16.17       17.44      2.29 o 
   1   1  28      364.92      384.37      5.02 o 
   2   1  28      752.83      746.72     10.47 o 
   3   1  28      128.33      140.48      5.92 o 
   4   1  28       71.81       76.35      5.10 o 
   5   1  28        9.66        4.59      4.29 o 
   6   1  28       12.47        3.89      4.65 o 
   0   2  28      135.18      126.28      7.32 o 
   1   2  28      308.34      359.51      4.93 o 
   2   2  28      611.87      597.85      9.12 o 
   3   2  28      403.34      356.61      7.94 o 
   4   2  28       71.25       69.60      4.75 o 
   5   2  28       47.19       53.65      4.76 o 
   6   2  28        5.80        2.74      4.46 o 
   0   3  28      751.19      738.04     16.65 o 
   1   3  28      264.89      267.21      4.72 o 
   2   3  28       68.21       77.48      3.76 o 
   3   3  28       85.23       90.43      5.35 o 
   4   3  28        9.35        8.48      3.58 o 
   5   3  28        5.52        1.65      3.83 o 
   6   3  28        1.15        0.00      5.36 o 
   0   4  28      100.50       99.18      4.59 o 
   1   4  28      397.63      388.39      6.10 o 
   2   4  28      419.40      397.93      8.48 o 
   3   4  28       64.02       62.26      5.11 o 
   4   4  28       39.94       29.36      4.89 o 
   5   4  28       27.15       35.98      4.71 o 
   0   5  28       52.86       37.45     15.17 o 
   1   5  28      135.19      144.40      5.43 o 
   2   5  28       12.70        9.61      3.61 o 
   3   5  28       98.73      100.43      8.43 o 
   4   5  28       29.39       36.05      5.08 o 
   5   5  28        7.75        5.75      4.82 o 
   0   6  28       34.62       25.71     10.52 o 
   1   6  28      137.91      130.69      6.65 o 
   2   6  28       39.02       42.66      4.17 o 
   3   6  28        7.52        3.72      4.39 o 
   4   6  28       24.70       16.92      4.92 o 
   0   7  28       44.30       43.92      7.12 o 
   1   7  28       12.34       10.37      4.27 o 
   2   7  28       61.37       66.24      5.95 o 
   3   7  28       45.86       49.92      7.20 o 
   4   7  28       10.24       14.02      6.51 o 
   0   8  28      107.39      116.28      9.38 o 
   1   8  28       83.84       85.41      6.22 o 
   2   8  28        8.04       13.85      5.42 o 
   3   8  28       20.32       20.49      6.69 o 
   0   9  28       88.28       80.07     15.11 o 
   1   9  28       23.05       28.72      7.07 o 
   1   0  29      145.82      151.80      4.20 o 
   2   0  29      999.49      959.80     22.00 o 
   3   0  29      170.03      171.30     17.83 o 
   4   0  29      155.38      143.34     13.92 o 
   5   0  29       74.13       63.12      7.79 o 
   6   0  29        2.27        1.38      8.84 o 
   0   1  29      128.89      147.17      4.67 o 
   1   1  29      748.69      748.86      8.22 o 
   2   1  29       30.48       38.00      3.22 o 
   3   1  29      309.66      309.24      7.93 o 
   4   1  29       33.99       28.40      4.30 o 
   5   1  29      198.62      174.32      7.24 o 
   6   1  29       13.75        9.57      6.42 o 
   0   2  29        9.45       15.51      4.03 o 
   1   2  29      847.90      847.04      9.19 o 
   2   2  29      467.95      470.21      7.81 o 
   3   2  29       37.70       53.08      4.11 o 
   4   2  29      350.94      322.02      7.89 o 
   5   2  29       38.70       38.22      4.61 o 
   6   2  29        4.76        7.14      4.47 o 
   0   3  29      619.02      589.35     19.62 o 
   1   3  29      220.68      194.05      4.17 o 
   2   3  29        0.59        2.66      2.76 o 
   3   3  29      100.99      114.94      5.31 o 
   4   3  29       26.29       36.30      4.37 o 
   5   3  29       37.08       45.00      4.74 o 
   6   3  29       58.00       63.42      6.64 o 
   0   4  29        2.60        5.32      2.71 o 
   1   4  29      872.74      852.93     13.06 o 
   2   4  29      697.66      670.04     11.70 o 
   3   4  29       67.64       62.26      5.18 o 
   4   4  29        2.62        0.96      4.51 o 
   5   4  29       50.46       46.24      5.18 o 
   1   5  29      191.35      187.07      5.87 o 
   2   5  29       56.86       62.22      4.40 o 
   3   5  29       57.08       54.83      5.13 o 
   4   5  29       29.66       22.57      4.82 o 
   5   5  29        3.17        3.98      4.82 o 
   0   6  29       59.06       62.30     16.98 o 
   1   6  29      191.39      187.18      6.31 o 
   2   6  29       51.03       50.52      4.37 o 
   3   6  29        8.70        5.71      4.40 o 
   4   6  29        8.04        7.55      4.61 o 
   0   7  29       23.17       24.84      9.65 o 
   1   7  29       34.88       28.43      4.69 o 
   2   7  29       18.23       19.13      5.21 o 
   3   7  29       14.69       19.43      7.73 o 
   4   7  29       18.11       15.19      6.58 o 
   0   8  29       20.77       26.63      9.51 o 
   1   8  29       74.51       88.13      6.28 o 
   2   8  29       50.73       37.45      5.88 o 
   3   8  29       17.60       20.57      7.19 o 
   0   9  29       34.66       23.14      6.96 o 
   1   9  29       58.51       72.54      8.42 o 
   0   0  30       61.35       76.88      4.62 o 
   1   0  30        5.04        9.27      2.11 o 
   2   0  30       35.88       39.60      5.11 o 
   3   0  30      249.42      262.71     12.03 o 
   4   0  30      113.63      140.97      9.79 o 
   5   0  30        1.25        0.00      5.90 o 
   6   0  30        0.22        0.00      6.42 o 
   0   1  30      630.88      704.97     11.91 o 
   1   1  30      163.31      203.55      4.99 o 
   2   1  30      396.20      396.56      7.90 o 
   3   1  30      160.15      148.21      5.82 o 
   4   1  30      277.28      241.09      7.60 o 
   5   1  30       29.85       37.71      4.83 o 
   6   1  30        4.42        2.67      4.61 o 
   0   2  30      915.40      840.33     13.96 o 
   1   2  30      457.09      464.13      5.93 o 
   2   2  30      497.35      501.44     11.12 o 
   3   2  30        0.53       13.15      3.53 o 
   4   2  30      259.54      261.29      7.14 o 
   5   2  30       35.83       38.90      4.60 o 
   6   2  30       24.71       17.84      5.53 o 
   0   3  30        2.83       12.97      2.64 o 
   1   3  30      135.11      140.89      3.81 o 
   2   3  30      122.28      109.09      4.54 o 
   3   3  30      266.66      275.12      7.22 o 
   4   3  30       35.34       41.38      4.11 o 
   5   3  30       20.93       27.91      4.41 o 
   6   3  30        6.49       11.21      6.71 o 
   0   4  30        5.05        2.26      2.87 o 
   1   4  30      163.78      182.93      7.15 o 
   2   4  30      473.10      444.37     11.46 o 
   3   4  30        2.84        4.54      4.04 o 
   4   4  30        0.20        0.00      4.35 o 
   5   4  30       16.09       16.03      4.58 o 
   0   5  30       64.02       56.45     13.59 o 
   1   5  30       13.20       22.13      3.58 o 
   2   5  30       89.48       89.90      4.85 o 
   3   5  30        6.56        7.80      4.31 o 
   4   5  30        5.02        6.17      4.62 o 
   5   5  30       14.26       13.69      5.01 o 
   0   6  30       31.90       41.27      6.63 o 
   1   6  30       52.50       48.29      6.53 o 
   2   6  30       75.34       78.88      4.95 o 
   3   6  30       10.52        8.25      4.49 o 
   4   6  30       42.90       45.32      5.52 o 
   0   7  30       78.08       63.42      7.75 o 
   1   7  30       29.70       30.43      7.35 o 
   2   7  30       69.86       73.23      6.32 o 
   3   7  30       63.48       53.16      7.17 o 
   4   7  30        5.53        6.44      8.33 o 
   0   8  30      130.15      146.22     10.22 o 
   1   8  30        0.81        5.71      5.32 o 
   2   8  30        5.84       10.13      5.29 o 
   3   8  30        2.05        0.00      6.26 o 
   0   9  30        3.61        6.58      6.27 o 
   1   0  31       44.54       52.49      2.85 o 
   2   0  31        0.08        3.60      4.37 o 
   3   0  31       71.12       81.94      6.90 o 
   4   0  31      681.46      648.08     26.53 o 
   5   0  31      165.88      154.10     19.23 o 
   6   0  31        3.92        7.15      6.93 o 
   0   1  31      130.23      139.12      4.69 o 
   1   1  31      224.14      258.16      3.99 o 
   2   1  31      473.54      478.75      8.89 o 
   3   1  31      110.39      120.06      5.35 o 
   4   1  31       68.72       80.64      5.10 o 
   5   1  31        7.79        7.86      4.33 o 
   6   1  31        8.92        5.29      4.68 o 
   0   2  31      146.55      170.59      5.40 o 
   1   2  31      251.36      258.33      4.29 o 
   2   2  31      211.61      201.78      6.00 o 
   3   2  31     1005.64      979.74     14.19 o 
   4   2  31      204.73      192.06      6.43 o 
   5   2  31        3.41        0.00      3.90 o 
   6   2  31       11.43        6.27      4.55 o 
   0   3  31       29.22       33.13      3.01 o 
   1   3  31       99.58      104.27      3.43 o 
   2   3  31       80.17       87.72      4.22 o 
   3   3  31      155.08      185.32      6.43 o 
   4   3  31      167.58      164.28      6.15 o 
   5   3  31       86.93       85.05      5.39 o 
   0   4  31      156.49      159.42      7.18 o 
   1   4  31      165.92      168.60      4.36 o 
   2   4  31       44.39       58.36      4.39 o 
   3   4  31      119.78      121.56      9.68 o 
   4   4  31        1.72        0.31      4.50 o 
   5   4  31       37.18       45.07      5.05 o 
   0   5  31      914.71      878.19     17.61 o 
   1   5  31       40.97       49.47      3.95 o 
   2   5  31       58.24       58.55      4.39 o 
   3   5  31      100.96       91.39      5.88 o 
   4   5  31        3.69        1.59      4.49 o 
   5   5  31       18.06       11.73      5.11 o 
   1   6  31      158.27      160.34     11.50 o 
   2   6  31        6.48       10.42      3.94 o 
   3   6  31       54.31       49.28      5.35 o 
   4   6  31       18.63       19.90      4.98 o 
   0   7  31       22.63       18.17     11.34 o 
   1   7  31      214.18      205.25      9.12 o 
   2   7  31        6.91        8.24      5.17 o 
   3   7  31       12.33        7.35      6.39 o 
   0   8  31       13.56       22.78      9.89 o 
   1   8  31       47.27       63.09      7.40 o 
   2   8  31       29.66       26.56      5.93 o 
   0   0  32       59.04       43.55      3.98 o 
   1   0  32        1.75        0.66      2.23 o 
   2   0  32       75.27       86.12      5.38 o 
   3   0  32       17.47       23.52      6.52 o 
   4   0  32      266.14      247.60     10.83 o 
   5   0  32       10.85        4.24      6.20 o 
   6   0  32        0.04        0.00      6.74 o 
   0   1  32       15.38       14.56      2.53 o 
   1   1  32      115.25      130.34      3.08 o 
   2   1  32      129.16      142.72      6.51 o 
   3   1  32       76.25       83.84      4.63 o 
   4   1  32      198.24      205.44      7.16 o 
   5   1  32       20.58       16.32      4.60 o 
   6   1  32       11.68        2.57      4.69 o 
   0   2  32      140.11      152.17      5.29 o 
   1   2  32       11.18       14.10      1.96 o 
   2   2  32      136.68      142.59      4.91 o 
   3   2  32      399.51      413.53      8.34 o 
   4   2  32        4.41        2.73      3.50 o 
   5   2  32        8.78        6.28      5.19 o 
   6   2  32        5.77        1.78      4.49 o 
   0   3  32      421.10      416.85      8.46 o 
   1   3  32       61.40       67.15      2.89 o 
   2   3  32      415.91      387.79      6.82 o 
   3   3  32      527.22      469.38      9.45 o 
   4   3  32       65.38       57.36      4.25 o 
   5   3  32       40.44       39.80      4.64 o 
   0   4  32      350.01      306.70     11.03 o 
   1   4  32       52.49       58.01      2.93 o 
   2   4  32      306.48      279.65      7.38 o 
   3   4  32      110.95      121.00      6.32 o 
   4   4  32       63.32       68.10      5.77 o 
   5   4  32        5.11        0.23      4.61 o 
   0   5  32      129.27      158.03     10.51 o 
   1   5  32       52.12       56.57      4.01 o 
   2   5  32       28.24       35.83      4.09 o 
   3   5  32       77.00       79.69      5.71 o 
   4   5  32        4.12        0.00      4.53 o 
   5   5  32        6.53        5.13      5.04 o 
   0   6  32       36.68       47.02      6.93 o 
   1   6  32       32.58       30.74      5.12 o 
   2   6  32       27.53       32.07      4.24 o 
   3   6  32       46.92       52.41      5.39 o 
   4   6  32        6.63        4.47      4.64 o 
   0   7  32        0.02        8.15      5.81 o 
   1   7  32       27.50       30.53      8.57 o 
   2   7  32       13.43        6.28      4.94 o 
   3   7  32       33.94       28.37      6.84 o 
   0   8  32       17.47       18.04      7.57 o 
   1   8  32       16.08       19.39      6.62 o 
   2   8  32        3.28        9.79      5.69 o 
   1   0  33       38.51       32.21      2.88 o 
   2   0  33      397.23      405.67     10.89 o 
   3   0  33      365.08      351.89     15.72 o 
   4   0  33      108.62       96.44     11.31 o 
   5   0  33        5.09        0.00      6.04 o 
   6   0  33       11.01        2.83      6.63 o 
   0   1  33       58.32       61.85      3.46 o 
   1   1  33      279.48      272.19      4.05 o 
   2   1  33       22.65       25.92      3.46 o 
   3   1  33      691.78      664.04     12.53 o 
   4   1  33      391.62      367.92      9.15 o 
   5   1  33      148.15      127.78      6.63 o 
   6   1  33       58.53       55.62      5.94 o 
   0   2  33      185.33      169.82      5.71 o 
   1   2  33      118.30      115.58      3.46 o 
   2   2  33      392.17      388.93      7.39 o 
   3   2  33      185.43      184.40      5.89 o 
   4   2  33       15.81       26.23      3.90 o 
   5   2  33      155.95      154.64      7.73 o 
   6   2  33        8.89        7.56      4.71 o 
   0   3  33       10.67       13.14      2.88 o 
   1   3  33       81.44       83.76      3.26 o 
   2   3  33      101.59      116.60      4.78 o 
   3   3  33       96.57      117.62      7.17 o 
   4   3  33      214.48      194.75      6.11 o 
   5   3  33       67.20       62.29      6.00 o 
   0   4  33      121.39      123.89      5.26 o 
   1   4  33      102.25      123.46      3.98 o 
   2   4  33       97.92      103.30      4.47 o 
   3   4  33       59.28       55.59      5.10 o 
   4   4  33      145.89      142.13      7.27 o 
   5   4  33       15.60       13.53      5.16 o 
   0   5  33      440.39      423.61     11.12 o 
   1   5  33        6.39        5.59      2.76 o 
   2   5  33      169.00      151.71      6.04 o 
   3   5  33        4.28        8.13      4.39 o 
   4   5  33        7.53        3.94      4.61 o 
   5   5  33       44.03       44.03      5.87 o 
   0   6  33       15.27        6.83     10.52 o 
   1   6  33      182.41      173.54      7.99 o 
   2   6  33      160.06      161.01      6.36 o 
   3   6  33       28.55       26.93      5.12 o 
   4   6  33        6.82        2.89      4.80 o 
   0   7  33      326.48      321.67     13.69 o 
   1   7  33       10.17        9.28      6.44 o 
   2   7  33       22.81       20.76      5.34 o 
   3   7  33       11.74       13.09      7.04 o 
   0   8  33        4.11        0.95      6.11 o 
   1   8  33       45.68       54.65      6.94 o 
   2   8  33       16.08       17.01      5.62 o 
   0   0  34        6.05        6.03      3.21 o 
   1   0  34       19.71       26.73      2.76 o 
   2   0  34      181.67      188.00      8.01 o 
   3   0  34        0.02       19.74      5.90 o 
   4   0  34       98.61      112.12      8.14 o 
   5   0  34       18.65       11.95      6.31 o 
   6   0  34        0.17        0.00     10.85 o 
   0   1  34       90.04       94.56      4.31 o 
   1   1  34        6.31       15.03      1.92 o 
   2   1  34      114.43      125.40      5.78 o 
   3   1  34      158.98      178.49      6.41 o 
   4   1  34       16.58       22.60      3.97 o 
   5   1  34       32.83       35.37      4.87 o 
   6   1  34        5.29        0.00      4.77 o 
   0   2  34      104.33      108.30      4.89 o 
   1   2  34       25.77       28.50      2.37 o 
   2   2  34       55.22       62.84      3.70 o 
   3   2  34      587.27      562.32     10.62 o 
   4   2  34       21.03       28.29      4.50 o 
   5   2  34       14.45       16.11      4.30 o 
   0   3  34       85.53       96.22      4.57 o 
   1   3  34      240.51      234.11      4.86 o 
   2   3  34      210.29      207.80      5.80 o 
   3   3  34      608.94      522.12     10.13 o 
   4   3  34       42.86       53.08      4.17 o 
   5   3  34       46.28       54.52      6.15 o 
   0   4  34       42.92       52.10      4.02 o 
   1   4  34      163.95      175.11      5.85 o 
   2   4  34       20.28       31.71      3.77 o 
   3   4  34      118.06      108.27      5.98 o 
   4   4  34      111.22      118.96      6.71 o 
   5   4  34       21.58       22.38      5.24 o 
   0   5  34      220.25      223.44      8.34 o 
   1   5  34      503.80      480.97      8.78 o 
   2   5  34       13.62       16.13      3.75 o 
   3   5  34       47.49       47.27      5.29 o 
   4   5  34       13.25       16.49      4.94 o 
   5   5  34        7.40        9.13      5.22 o 
   0   6  34       13.69        5.70      7.05 o 
   1   6  34      101.03      114.87      6.48 o 
   2   6  34       15.32       21.90      4.24 o 
   3   6  34        4.18        2.20      4.49 o 
   4   6  34        4.74        0.00      4.66 o 
   0   7  34        0.12        5.04      5.80 o 
   1   7  34       63.84       61.73      9.87 o 
   2   7  34       13.60        7.25      5.03 o 
   3   7  34        8.15        5.67      6.46 o 
   0   8  34        3.36        3.37      6.15 o 
   1   8  34       37.59       44.63      6.90 o 
   2   8  34        2.38        4.01      5.49 o 
   1   0  35      344.62      327.19      6.71 o 
   2   0  35      559.81      488.78     12.20 o 
   3   0  35     1040.83      978.75     23.73 o 
   4   0  35      499.30      472.33     32.65 o 
   5   0  35        1.61        1.32      5.90 o 
   6   0  35        4.01        0.00      7.52 o 
   0   1  35       39.39       49.36      3.50 o 
   1   1  35      171.18      164.46      3.70 o 
   2   1  35      251.34      244.46      6.35 o 
   3   1  35      472.66      436.89      9.22 o 
   4   1  35      202.08      184.56      6.51 o 
   5   1  35       50.05       53.50      5.77 o 
   6   1  35        5.38        0.00      4.94 o 
   0   2  35      101.67      101.64      4.87 o 
   1   2  35      149.46      145.58      3.91 o 
   2   2  35      176.03      185.65      5.46 o 
   3   2  35       34.17       52.25      4.92 o 
   4   2  35      297.59      290.99      7.71 o 
   5   2  35       60.35       58.20      5.91 o 
   0   3  35       63.33       61.60      3.88 o 
   1   3  35        8.88       13.22      2.34 o 
   2   3  35        0.62        6.69      3.05 o 
   3   3  35       87.75       87.26      4.71 o 
   4   3  35      265.05      249.35      7.33 o 
   5   3  35       13.09       10.14      4.95 o 
   0   4  35        2.21        1.81      3.13 o 
   1   4  35      262.14      242.46      5.15 o 
   2   4  35       17.54       22.64      3.64 o 
   3   4  35        3.97        0.00      4.24 o 
   4   4  35       58.20       56.43      5.76 o 
   5   4  35        7.97       12.96      5.02 o 
   0   5  35      246.53      242.00      8.50 o 
   1   5  35      210.27      200.13     11.54 o 
   2   5  35       27.69       28.32      4.52 o 
   3   5  35       33.29       34.04      5.34 o 
   4   5  35       23.65       16.03      4.96 o 
   0   6  35        1.26        4.52      5.10 o 
   1   6  35      192.35      205.78      6.88 o 
   2   6  35       25.29       17.70      4.11 o 
   3   6  35       73.12       70.15      5.89 o 
   4   6  35       24.89       17.36      5.24 o 
   0   7  35       62.71       78.06      8.55 o 
   1   7  35        6.23        1.27      4.96 o 
   2   7  35       23.09       31.59      7.11 o 
   3   7  35       15.14        3.63      6.23 o 
   0   8  35       49.89       37.88      7.77 o 
   1   8  35       93.22       97.52      7.98 o 
   2   8  35       16.64       19.16      6.45 o 
   1   0  36      262.08      283.44      6.28 o 
   2   0  36      143.26      144.90      7.44 o 
   3   0  36       25.70       37.74      6.46 o 
   4   0  36       59.03       64.57     11.47 o 
   5   0  36        0.00        0.00     10.28 o 
   6   0  36       10.48        6.47      9.47 o 
   0   1  36        0.01        0.56      1.55 o 
   1   1  36       69.31       71.61      2.96 o 
   2   1  36      517.35      479.81      9.02 o 
   3   1  36        4.08       23.52      4.67 o 
   4   1  36       16.42       16.00      4.06 o 
   5   1  36       13.23       13.78      4.49 o 
   0   2  36       70.22       66.53      6.40 o 
   1   2  36      173.44      160.53      4.09 o 
   2   2  36      490.28      469.48      8.37 o 
   3   2  36      523.83      490.91      9.81 o 
   4   2  36       26.39       35.01      4.17 o 
   5   2  36        2.14        5.03      4.07 o 
   0   3  36      233.35      217.56      6.37 o 
   1   3  36      224.75      209.28      5.00 o 
   2   3  36      234.10      224.46      6.00 o 
   3   3  36      343.80      292.70      7.52 o 
   4   3  36       19.95       26.65      4.23 o 
   5   3  36       41.13       32.09      5.44 o 
   0   4  36      143.22      156.22      5.93 o 
   1   4  36        7.48       10.92      2.82 o 
   2   4  36      216.79      197.77      7.14 o 
   3   4  36       41.01       41.67      5.02 o 
   4   4  36       48.77       49.74      6.07 o 
   5   4  36       12.69       14.74      5.11 o 
   0   5  36      399.37      445.26     11.50 o 
   1   5  36       70.05       66.20      4.08 o 
   2   5  36      124.10      113.64      6.32 o 
   3   5  36       14.60       11.18      4.61 o 
   4   5  36       33.91       30.93      5.38 o 
   0   6  36      602.40      584.67     17.92 o 
   1   6  36      151.49      155.70      7.70 o 
   2   6  36       10.12        5.38      4.35 o 
   3   6  36        7.57        6.13      4.65 o 
   4   6  36        5.48        4.71      4.87 o 
   0   7  36      251.12      270.18     13.22 o 
   1   7  36      130.87      143.25      8.48 o 
   2   7  36        5.98        2.80      5.91 o 
   3   7  36        8.51        0.00      6.57 o 
   0   8  36       71.81       80.05      9.32 o 
   1   8  36       61.33       74.22      7.47 o 
   2   8  36       11.57       17.19      6.74 o 
   1   0  37      271.73      251.77      6.58 o 
   2   0  37        3.31       13.33      4.65 o 
   3   0  37        0.65        4.41      5.51 o 
   4   0  37        6.62        2.83      5.70 o 
   5   0  37       20.64       16.75      8.81 o 
   0   1  37       64.54       64.83      3.93 o 
   1   1  37      146.15      146.47      3.55 o 
   2   1  37       94.41      108.94      5.48 o 
   3   1  37     1236.48     1129.29     17.41 o 
   4   1  37       21.16       15.55      3.89 o 
   5   1  37       25.96       23.08      4.41 o 
   0   2  37       18.07       17.74      3.42 o 
   1   2  37       97.54      109.90      3.70 o 
   2   2  37      133.49      136.21      5.15 o 
   3   2  37      155.69      161.67      8.53 o 
   4   2  37      157.61      155.99      6.27 o 
   5   2  37       30.18       31.06      4.53 o 
   0   3  37       15.97       33.74      4.73 o 
   1   3  37       82.18       83.24      3.34 o 
   2   3  37      138.58      138.89      5.07 o 
   3   3  37      222.39      250.05      7.07 o 
   4   3  37       60.81       65.38      4.84 o 
   5   3  37       96.77       97.09      6.77 o 
   0   4  37       65.44       70.46      4.47 o 
   1   4  37       88.75       92.65      3.89 o 
   2   4  37      275.97      261.78      7.18 o 
   3   4  37       12.84        3.34      4.32 o 
   4   4  37       35.98       35.87      5.32 o 
   5   4  37       64.26       61.94      7.13 o 
   0   5  37     1717.95     1715.32     30.39 o 
   1   5  37       60.38       60.42      5.21 o 
   2   5  37       55.08       54.82      5.24 o 
   3   5  37       61.51       59.42      5.61 o 
   4   5  37        3.84        4.55      4.76 o 
   0   6  37      188.14      221.58     11.38 o 
   1   6  37        7.37       11.90      4.04 o 
   2   6  37       20.32       23.54      7.95 o 
   3   6  37       10.11       13.26      5.00 o 
   4   6  37        3.54        1.22      4.95 o 
   0   7  37      281.51      285.87     13.21 o 
   1   7  37        5.49        1.69      5.26 o 
   2   7  37        4.40        0.00      6.05 o 
   3   7  37        0.42        0.00      6.06 o 
   0   8  37       44.03       52.08     12.60 o 
   1   8  37       13.75       13.18      5.58 o 
   0   0  38       67.23       82.32      7.71 o 
   1   0  38       21.83       30.87      3.59 o 
   2   0  38      189.82      227.77     13.97 o 
   3   0  38       39.71       33.47      5.27 o 
   4   0  38        4.92       12.66      5.85 o 
   5   0  38       64.23       72.25     13.17 o 
   0   1  38       11.21       19.15      3.70 o 
   1   1  38      111.09      113.96      3.46 o 
   2   1  38      307.86      292.37      6.54 o 
   3   1  38      318.33      367.94      8.46 o 
   4   1  38       68.55       72.19      4.83 o 
   5   1  38       14.04       19.28      4.30 o 
   0   2  38      132.70       73.78     10.76 o 
   1   2  38      754.36      713.87      9.14 o 
   2   2  38        8.51       29.61      3.90 o 
   3   2  38       61.37       66.31      4.45 o 
   4   2  38        7.84       12.91      3.93 o 
   5   2  38        7.85        6.09      4.15 o 
   0   3  38      596.23      529.33     11.81 o 
   1   3  38      293.10      266.68      5.28 o 
   2   3  38        3.80        9.03      3.11 o 
   3   3  38      108.23      104.27      5.14 o 
   4   3  38       27.35       25.40      4.23 o 
   5   3  38       16.01       12.50      5.12 o 
   0   4  38       48.70       63.63      4.33 o 
   1   4  38      385.45      375.33      7.36 o 
   2   4  38      126.14      114.37      5.32 o 
   3   4  38        4.13        2.24      4.55 o 
   4   4  38        3.38        5.66      4.71 o 
   5   4  38       26.09       31.54      5.58 o 
   0   5  38      145.60      215.68      8.32 o 
   1   5  38       93.58       91.58      4.43 o 
   2   5  38       27.90       25.35      4.66 o 
   3   5  38      117.27      118.66      6.75 o 
   4   5  38       22.76       13.86      5.11 o 
   0   6  38        1.81        3.81      6.06 o 
   1   6  38       30.30       39.47      6.34 o 
   2   6  38       11.26       13.32      7.55 o 
   3   6  38       31.97       35.80      5.28 o 
   4   6  38       17.25        9.02      5.21 o 
   0   7  38        1.95        4.49      5.82 o 
   1   7  38       65.00       59.20      8.67 o 
   2   7  38       43.24       44.77      7.10 o 
   3   7  38        1.29        0.00      8.51 o 
   0   8  38       39.05       36.13     11.22 o 
   1   8  38       14.01       15.83      5.65 o 
   1   0  39       26.12       22.04      3.41 o 
   2   0  39     1446.95     1351.81     36.18 o 
   3   0  39        7.92        8.88      3.65 o 
   4   0  39      205.23      205.04     10.56 o 
   5   0  39        6.02        7.26      6.26 o 
   0   1  39       80.24       94.46      5.23 o 
   1   1  39      138.72      132.64      3.99 o 
   2   1  39       73.14       83.82      5.06 o 
   3   1  39      192.24      189.27      6.44 o 
   4   1  39       84.15       89.03      5.11 o 
   5   1  39       21.97       20.49      4.59 o 
   0   2  39      574.72      486.31     11.02 o 
   1   2  39      362.15      358.93      6.04 o 
   2   2  39      665.03      584.76      9.73 o 
   3   2  39      167.83      150.28      5.90 o 
   4   2  39      280.13      264.10      7.55 o 
   5   2  39        4.84        0.14      3.97 o 
   0   3  39       27.43       38.72      5.40 o 
   1   3  39      264.86      256.65      5.19 o 
   2   3  39      339.97      311.26      6.85 o 
   3   3  39       20.18       27.06      4.06 o 
   4   3  39      104.88      104.16      5.45 o 
   5   3  39        5.56        1.21      4.85 o 
   0   4  39      256.22      266.67      7.19 o 
   1   4  39      209.32      225.50      5.55 o 
   2   4  39       19.52       22.55      3.70 o 
   3   4  39       25.54       30.59      4.95 o 
   4   4  39       95.18      107.76      6.71 o 
   5   4  39       28.39       28.96      5.52 o 
   0   5  39      198.89      215.66      8.27 o 
   1   5  39       31.03       32.68      3.61 o 
   2   5  39       53.86       51.91      5.20 o 
   3   5  39       54.22       42.54      5.97 o 
   4   5  39       32.64       39.21      5.55 o 
   0   6  39        7.66       10.51      5.01 o 
   1   6  39      308.26      313.56      9.05 o 
   2   6  39       11.39        3.92      4.61 o 
   3   6  39       27.49       20.53      5.31 o 
   0   7  39        3.24        0.00      5.63 o 
   1   7  39       68.32       72.44      7.28 o 
   2   7  39        4.43        0.00      6.15 o 
   0   8  39        2.76        2.82      8.43 o 
   1   8  39       56.24       40.52      9.22 o 
   0   0  40     1483.28     1398.58     41.44 o 
   1   0  40      109.26      109.51      5.83 o 
   2   0  40      824.98      856.62     32.40 o 
   3   0  40        2.42        4.72      5.58 o 
   4   0  40        7.82        7.93      5.84 o 
   5   0  40        5.75        1.13      6.12 o 
   0   1  40       57.84       61.42      4.67 o 
   1   1  40      101.90       96.66      3.64 o 
   2   1  40       60.63       64.53      3.91 o 
   3   1  40       61.83       58.68      4.33 o 
   4   1  40       21.36       18.31      4.10 o 
   5   1  40       26.05       15.76      4.47 o 
   0   2  40       41.59       55.36      6.88 o 
   1   2  40      184.24      183.39      4.55 o 
   2   2  40      400.59      414.66      7.48 o 
   3   2  40      101.51      100.54      5.02 o 
   4   2  40       33.80       36.72      4.37 o 
   5   2  40       15.96        9.20      4.18 o 
   0   3  40      543.71      540.42     12.01 o 
   1   3  40       67.29       64.17      3.17 o 
   2   3  40       31.67       42.81      3.53 o 
   3   3  40       44.49       41.12      4.32 o 
   4   3  40       15.30       15.53      4.10 o 
   5   3  40       12.10        7.03      4.92 o 
   0   4  40      721.87      666.01     12.31 o 
   1   4  40      234.27      222.18      5.36 o 
   2   4  40       69.40       67.65      4.60 o 
   3   4  40       21.99       18.16      4.75 o 
   4   4  40       15.72       15.52      4.88 o 
   0   5  40        1.40        9.35      3.92 o 
   1   5  40       20.85       20.58      3.58 o 
   2   5  40        0.47        0.00      3.20 o 
   3   5  40       19.29       19.54      4.93 o 
   4   5  40        6.19        4.86      4.81 o 
   0   6  40       22.12       25.08      4.70 o 
   1   6  40       17.71       23.62      4.93 o 
   2   6  40       19.82       18.15      4.88 o 
   3   6  40       13.75       11.58      4.93 o 
   0   7  40        0.00        2.39      7.84 o 
   1   7  40        3.80        7.02      6.82 o 
   2   7  40       71.75       75.52      7.94 o 
   0   8  40        0.05        5.28      8.68 o 
   1   0  41      364.34      343.39     16.91 o 
   2   0  41       80.91      105.20     12.66 o 
   3   0  41      319.85      300.44     11.63 o 
   4   0  41        6.65        4.94      5.77 o 
   5   0  41        1.14        0.00      7.44 o 
   0   1  41      202.84      171.03      9.88 o 
   1   1  41       66.89       84.77      3.53 o 
   2   1  41        8.04        9.17      3.11 o 
   3   1  41      288.22      282.54      7.45 o 
   4   1  41       29.35       19.84      4.21 o 
   5   1  41        4.67        2.28      4.17 o 
   0   2  41       10.38       18.25      4.06 o 
   1   2  41      114.93      129.31      4.16 o 
   2   2  41      276.47      274.01      6.07 o 
   3   2  41       42.43       46.12      4.24 o 
   4   2  41       29.45       19.10      4.13 o 
   5   2  41       40.44       41.47      4.80 o 
   0   3  41      889.23      860.62     16.75 o 
   1   3  41       15.67       21.00      2.69 o 
   2   3  41       47.13       52.65      3.70 o 
   3   3  41      175.40      165.12      6.27 o 
   4   3  41        6.65       14.70      4.07 o 
   5   3  41        6.02        0.00      4.77 o 
   0   4  41        0.05       10.37      3.11 o 
   1   4  41      125.46      133.99      4.46 o 
   2   4  41       42.88       33.12      4.22 o 
   3   4  41      100.50       99.96      6.22 o 
   4   4  41       25.90       17.03      5.01 o 
   0   5  41       91.48      113.55      6.53 o 
   1   5  41       50.98       53.26      4.05 o 
   2   5  41       21.69       10.21      3.50 o 
   3   5  41       28.72       19.52      5.01 o 
   4   5  41        7.22        2.35      5.13 o 
   0   6  41        7.85        8.05      4.29 o 
   1   6  41        9.73       10.54      5.92 o 
   2   6  41        9.97       11.48      4.62 o 
   3   6  41        1.68        0.00      4.74 o 
   0   7  41      321.75      323.22     28.96 o 
   1   7  41       59.92       70.45      7.39 o 
   2   7  41        1.92        3.62      6.43 o 
   0   0  42      111.75      102.37      9.71 o 
   1   0  42        7.12       31.10      4.46 o 
   2   0  42      182.92      160.54     10.08 o 
   3   0  42       65.24       52.32      5.47 o 
   4   0  42       45.79       50.17      6.06 o 
   5   0  42        0.98        0.00      6.13 o 
   0   1  42       21.71       28.31      4.20 o 
   1   1  42      415.32      381.04      7.10 o 
   2   1  42       71.39       62.85      3.92 o 
   3   1  42      104.78      109.71      5.39 o 
   4   1  42       68.65       68.24      4.90 o 
   5   1  42        9.08        6.88      4.33 o 
   0   2  42       23.47       29.33      4.85 o 
   1   2  42       89.93       90.36      3.48 o 
   2   2  42       74.87       71.63      4.20 o 
   3   2  42       30.55       34.31      4.14 o 
   4   2  42       52.13       48.79      4.76 o 
   5   2  42       35.48       38.76      7.41 o 
   0   3  42        2.08        0.72      3.71 o 
   1   3  42      169.61      155.72      4.48 o 
   2   3  42      172.94      154.08      5.68 o 
   3   3  42      321.29      289.66      7.69 o 
   4   3  42       18.93       13.39      4.07 o 
   5   3  42        0.64        0.00      4.77 o 
   0   4  42        3.28        6.21      3.16 o 
   1   4  42       91.88      104.66      6.27 o 
   2   4  42       52.43       45.97      4.30 o 
   3   4  42       64.53       78.94      6.03 o 
   4   4  42       26.20       17.48      4.54 o 
   0   5  42      206.80      191.70      8.23 o 
   1   5  42       41.33       44.67      3.98 o 
   2   5  42       83.85       81.73      5.84 o 
   3   5  42        2.27        8.54      4.76 o 
   4   5  42       11.40       12.55      5.26 o 
   0   6  42       14.78       17.27      4.58 o 
   1   6  42       39.71       42.02      6.92 o 
   2   6  42       43.70       45.95      5.49 o 
   3   6  42       25.00       25.41      5.46 o 
   0   7  42      112.26      128.52     14.85 o 
   1   7  42        3.41        4.87      5.13 o 
   2   7  42       30.03       28.99      7.36 o 
   1   0  43      164.03      132.94      6.64 o 
   2   0  43        4.94       12.66      5.34 o 
   3   0  43       71.52       59.00      8.98 o 
   4   0  43       44.56       43.04      5.96 o 
   5   0  43       21.10       15.28      6.84 o 
   0   1  43       75.75       70.64      5.04 o 
   1   1  43      352.16      343.08      6.72 o 
   2   1  43       21.82       25.03      3.61 o 
   3   1  43       10.87       10.33      3.77 o 
   4   1  43       57.31       60.91      6.42 o 
   5   1  43        3.49        0.13      4.18 o 
   0   2  43        8.39        5.53      3.14 o 
   1   2  43       51.28       51.86      3.46 o 
   2   2  43       56.03       62.04      4.13 o 
   3   2  43      159.99      153.88      6.09 o 
   4   2  43        5.17        0.00      3.87 o 
   5   2  43       25.53       27.01      4.64 o 
   0   3  43        2.36        0.00      2.56 o 
   1   3  43        2.73        8.93      2.59 o 
   2   3  43       65.97       74.07      4.04 o 
   3   3  43        5.49       15.34      3.69 o 
   4   3  43       91.13       79.32      5.17 o 
   0   4  43       55.42       52.95      4.15 o 
   1   4  43      399.04      383.09      7.21 o 
   2   4  43       32.85       24.79      3.93 o 
   3   4  43      133.57      123.48      6.80 o 
   4   4  43       32.20       25.09      4.61 o 
   0   5  43       60.29       71.19      6.70 o 
   1   5  43       46.75       46.56      4.05 o 
   2   5  43       10.45        2.80      4.28 o 
   3   5  43       17.75       15.89      4.91 o 
   4   5  43       69.14       64.75      6.36 o 
   0   6  43        2.02        3.61      4.93 o 
   1   6  43       32.26       43.10      9.11 o 
   2   6  43        1.63        0.00      4.44 o 
   3   6  43       22.60       21.37      5.28 o 
   0   7  43        0.12        4.39      7.72 o 
   1   7  43       15.01       11.87      6.59 o 
   2   7  43       17.28       19.76      6.87 o 
   0   0  44        0.97        0.34      2.41 o 
   1   0  44      127.14      116.51      6.32 o 
   2   0  44        0.86        9.92      5.79 o 
   3   0  44       23.97       11.27      5.90 o 
   4   0  44        0.01        0.00      4.92 o 
   5   0  44        0.02        0.00      5.28 o 
   0   1  44       89.21       74.64      5.08 o 
   1   1  44       85.93       91.56      4.00 o 
   2   1  44       69.49       60.19      4.14 o 
   3   1  44       33.62       27.83      4.00 o 
   4   1  44        3.01        0.00      3.93 o 
   5   1  44        3.63        0.00      4.20 o 
   0   2  44      301.61      276.41      8.41 o 
   1   2  44       97.50       93.45      4.02 o 
   2   2  44       10.75       19.56      3.48 o 
   3   2  44      126.60      111.29      5.30 o 
   4   2  44       21.63        9.81      3.99 o 
   5   2  44        9.44        4.52      4.27 o 
   0   3  44       81.39       92.26      5.42 o 
   1   3  44       82.93       87.26      3.98 o 
   2   3  44      197.77      196.39      5.79 o 
   3   3  44       20.02       23.08      3.79 o 
   4   3  44       24.14       26.26      4.57 o 
   0   4  44      250.46      209.98     14.44 o 
   1   4  44      182.55      189.77      5.26 o 
   2   4  44       77.63       69.34      4.74 o 
   3   4  44       26.03       29.22      5.09 o 
   4   4  44       32.12       26.05      4.64 o 
   0   5  44       41.78       52.38      5.70 o 
   1   5  44       97.32      100.04      4.86 o 
   2   5  44        8.62        2.23      4.41 o 
   3   5  44        1.69        0.00      4.56 o 
   0   6  44        8.72        9.11      5.81 o 
   1   6  44       99.96       94.50      7.27 o 
   2   6  44        8.11        9.62      4.71 o 
   3   6  44       33.08       39.37      5.77 o 
   0   7  44       29.10       18.30     13.23 o 
   1   7  44       17.12       12.78      5.48 o 
   1   0  45      164.94      147.33      6.79 o 
   2   0  45      288.41      272.22     16.42 o 
   3   0  45       10.13        3.09      5.91 o 
   4   0  45        0.15        0.00      7.79 o 
   5   0  45        4.95        0.00      5.76 o 
   0   1  45      114.63      143.51      6.84 o 
   1   1  45      123.67      127.42      4.54 o 
   2   1  45       17.36       18.28      3.56 o 
   3   1  45       45.64       48.17      4.77 o 
   4   1  45       39.32       31.76      4.43 o 
   5   1  45       15.67        3.80      4.42 o 
   0   2  45       30.45       50.60      4.58 o 
   1   2  45       98.25      103.07      3.93 o 
   2   2  45      283.27      251.41      7.37 o 
   3   2  45       18.00       23.66      4.00 o 
   4   2  45       21.26       19.85      4.18 o 
   0   3  45      191.46      152.26      6.74 o 
   1   3  45        6.76        6.42      2.76 o 
   2   3  45      116.29      117.37      5.74 o 
   3   3  45       25.51       30.35      4.23 o 
   4   3  45        1.70        0.00      3.82 o 
   0   4  45       17.58       24.52      4.63 o 
   1   4  45      115.14      117.70      4.74 o 
   2   4  45       37.24       39.68      4.31 o 
   3   4  45       35.42       32.49      5.18 o 
   4   4  45      113.12      119.23      6.98 o 
   0   5  45      146.56      146.91      9.07 o 
   1   5  45       30.25       24.86      3.76 o 
   2   5  45        4.69        0.00      3.49 o 
   3   5  45       41.35       40.54      5.44 o 
   0   6  45        2.12        3.44      6.79 o 
   1   6  45        6.82       12.21      4.24 o 
   2   6  45       36.82       30.05      5.39 o 
   0   7  45       20.65       21.60     13.68 o 
   1   7  45        8.14        4.06      5.96 o 
   0   0  46      505.93      415.74     17.29 o 
   1   0  46        1.02        5.71      3.82 o 
   2   0  46       54.83       53.28      6.48 o 
   3   0  46        6.49       14.48      5.83 o 
   4   0  46       12.03        8.09      6.21 o 
   5   0  46        0.00        1.58      7.38 o 
   0   1  46      782.96      672.19     14.00 o 
   1   1  46      221.71      194.99      5.47 o 
   2   1  46        0.58        0.00      3.14 o 
   3   1  46       29.13       26.50      4.41 o 
   4   1  46       29.53       25.33      4.32 o 
   0   2  46      345.99      311.20      8.92 o 
   1   2  46       96.43      109.61      4.05 o 
   2   2  46      264.12      226.76      6.49 o 
   3   2  46       13.79       12.17      3.89 o 
   4   2  46        7.03        4.35      3.88 o 
   0   3  46        6.60       10.59      4.75 o 
   1   3  46       21.89       24.57      3.11 o 
   2   3  46       76.38       86.71      4.37 o 
   3   3  46       19.58       16.71      3.98 o 
   4   3  46       13.14        6.16      4.97 o 
   0   4  46       12.59       16.44      4.21 o 
   1   4  46       18.28       22.25      5.10 o 
   2   4  46       73.85       63.67      4.84 o 
   3   4  46        6.20        6.03      4.73 o 
   4   4  46       56.32       52.70      5.81 o 
   0   5  46       30.01       30.27      6.19 o 
   1   5  46       30.74       31.30      6.75 o 
   2   5  46       53.93       59.97      5.64 o 
   3   5  46       96.20       97.62      6.66 o 
   0   6  46       18.46       20.58      5.38 o 
   1   6  46       86.56      103.04      7.00 o 
   2   6  46       25.73       21.28      5.25 o 
   0   7  46        3.39        8.08      8.37 o 
   1   7  46        2.14        2.32      7.60 o 
   1   0  47        1.89        5.24      3.80 o 
   2   0  47        0.12        7.79      5.23 o 
   3   0  47      144.87      134.59     10.54 o 
   4   0  47       19.06       19.39      6.57 o 
   0   1  47       59.19       79.49      5.06 o 
   1   1  47      142.97      146.29      4.77 o 
   2   1  47       38.26       42.89      4.02 o 
   3   1  47       13.56        7.17      4.14 o 
   4   1  47       41.97       43.54      8.38 o 
   0   2  47       32.67       40.76      4.62 o 
   1   2  47      304.36      282.22      6.13 o 
   2   2  47       76.26       82.87      4.55 o 
   3   2  47        1.87        2.40      3.64 o 
   4   2  47        3.87        0.00      3.95 o 
   0   3  47      184.67      172.84     11.07 o 
   1   3  47      109.31      109.97      4.45 o 
   2   3  47      150.30      136.12      5.19 o 
   3   3  47       20.48       17.17      3.95 o 
   4   3  47        4.08        0.00      4.48 o 
   0   4  47       12.11       18.54      4.24 o 
   1   4  47       48.65       57.40      4.52 o 
   2   4  47        7.20       11.96      3.92 o 
   3   4  47       19.00       13.68      4.88 o 
   4   4  47       12.02        9.33      5.01 o 
   0   5  47       34.86       39.62      8.05 o 
   1   5  47       34.14       35.61      7.31 o 
   2   5  47       20.66        8.50      4.37 o 
   3   5  47       23.68       28.90      5.42 o 
   0   6  47       48.82       42.06     10.91 o 
   1   6  47       45.59       49.04      5.89 o 
   2   6  47       12.06       13.32      5.46 o 
   0   0  48      629.90      543.40     20.44 o 
   1   0  48       86.04       82.70      6.02 o 
   2   0  48        0.66        1.57      5.23 o 
   3   0  48       14.33       18.33      6.26 o 
   4   0  48        7.55        1.81      5.96 o 
   0   1  48        7.54       14.53      3.21 o 
   1   1  48       60.79       69.46      3.99 o 
   2   1  48       90.01       87.49      5.18 o 
   3   1  48        9.53        6.16      4.03 o 
   4   1  48        0.12        0.19      4.29 o 
   0   2  48       29.78       39.19      3.61 o 
   1   2  48      277.08      259.73      5.90 o 
   2   2  48       44.71       38.98      4.00 o 
   3   2  48       84.75       78.09      5.36 o 
   4   2  48        8.08        4.10      4.06 o 
   0   3  48       83.00       90.68      5.70 o 
   1   3  48      362.08      319.33     10.29 o 
   2   3  48       18.97       22.61      3.70 o 
   3   3  48        2.01        0.01      3.66 o 
   4   3  48        4.15        0.80      4.58 o 
   0   4  48        0.07        6.01      4.04 o 
   1   4  48       59.10       55.57      5.14 o 
   2   4  48       49.12       50.02      4.70 o 
   3   4  48        0.99        0.00      4.50 o 
   0   5  48        1.25        9.77      4.93 o 
   1   5  48       32.14       46.52      4.84 o 
   2   5  48        7.16       11.15      5.87 o 
   3   5  48        9.58        0.95      4.83 o 
   0   6  48        1.11        8.87      5.08 o 
   1   6  48       11.00        7.15      5.50 o 
   2   6  48        1.60        0.00      4.72 o 
   1   0  49       40.87       30.76      4.40 o 
   2   0  49       59.49       56.56      6.50 o 
   3   0  49        1.25        0.00      5.39 o 
   4   0  49        3.03        0.00      6.12 o 
   0   1  49        2.79        2.23      3.06 o 
   1   1  49       68.42       74.57      3.78 o 
   2   1  49       13.27       10.01      3.43 o 
   3   1  49       11.09        9.76      4.12 o 
   4   1  49       33.18       32.45      4.93 o 
   0   2  49       12.53       17.47      4.18 o 
   1   2  49       61.18       72.67      3.79 o 
   2   2  49       17.72       15.86      3.61 o 
   3   2  49       13.22       18.91      4.43 o 
   4   2  49       21.93       15.13      6.04 o 
   0   3  49        3.60       13.12      4.13 o 
   1   3  49       38.45       47.57      3.53 o 
   2   3  49       37.31       50.18      3.89 o 
   3   3  49        6.89        7.38      3.81 o 
   4   3  49       31.98       27.88      5.41 o 
   0   4  49        0.86        0.00      3.98 o 
   1   4  49        7.40        7.86      3.91 o 
   2   4  49       48.01       52.69      4.70 o 
   3   4  49       35.70       38.25      5.38 o 
   0   5  49       15.48       21.25      5.94 o 
   1   5  49        7.71        4.96      4.13 o 
   2   5  49      105.07      111.30      6.93 o 
   3   5  49       16.63       16.32      5.53 o 
   0   6  49       11.41        6.63      5.29 o 
   1   6  49        6.89        7.46      6.20 o 
   0   0  50      109.99      101.86      9.46 o 
   1   0  50       16.16       18.40      4.19 o 
   2   0  50      138.06      128.39     10.12 o 
   3   0  50        1.80        1.46      5.70 o 
   4   0  50       35.32       21.20      6.74 o 
   0   1  50       91.10       77.94     10.29 o 
   1   1  50       18.78       31.64      4.47 o 
   2   1  50       27.69       34.00      3.90 o 
   3   1  50       30.00       31.34      5.22 o 
   4   1  50       42.04       43.09      5.11 o 
   0   2  50       28.41       31.09      4.46 o 
   1   2  50        1.11        4.48      2.83 o 
   2   2  50       17.70       14.99      3.56 o 
   3   2  50        9.97       12.98      4.20 o 
   4   2  50        3.06        0.00      4.23 o 
   0   3  50       12.73       17.36      4.23 o 
   1   3  50        1.37        4.65      2.94 o 
   2   3  50       47.13       45.40      3.91 o 
   3   3  50       55.23       50.47      4.98 o 
   4   3  50        1.31        0.67      4.83 o 
   0   4  50        6.08        2.28      4.11 o 
   1   4  50       51.45       54.32      4.94 o 
   2   4  50       34.85       26.83      4.24 o 
   3   4  50        5.27        2.67      4.80 o 
   0   5  50       22.70       26.43      6.27 o 
   1   5  50        0.23        0.00      3.62 o 
   2   5  50       44.79       52.73      6.10 o 
   0   6  50        5.77       10.78      5.51 o 
   1   6  50       21.61       19.49      8.36 o 
   1   0  51       44.78       46.26      6.69 o 
   2   0  51        8.93       21.27      5.97 o 
   3   0  51       47.17       45.74      6.83 o 
   4   0  51        5.39        0.00      6.02 o 
   0   1  51        7.77       10.06      4.02 o 
   1   1  51       16.17       21.46      3.09 o 
   2   1  51       12.95       15.54      3.54 o 
   3   1  51        0.43        5.21      4.09 o 
   4   1  51       10.60       10.64      4.69 o 
   0   2  51        0.16        1.41      3.99 o 
   1   2  51       60.25       63.37      5.09 o 
   2   2  51       23.97       16.28      3.57 o 
   3   2  51        6.89        0.00      4.03 o 
   4   2  51        5.31        0.66      4.49 o 
   0   3  51        0.07        1.61      3.94 o 
   1   3  51        2.43        2.84      2.93 o 
   2   3  51      110.49      121.00      5.37 o 
   3   3  51        0.76        3.00      4.09 o 
   0   4  51       10.20       10.85      4.35 o 
   1   4  51       89.09      103.58      5.81 o 
   2   4  51        0.25        0.00      3.89 o 
   3   4  51       40.98       46.29      5.04 o 
   0   5  51        5.55        7.18      5.52 o 
   1   5  51       10.07        8.10      4.10 o 
   2   5  51       22.54       27.80      5.64 o 
   0   6  51        4.47        8.96      5.91 o 
   1   6  51       18.39       18.37      5.05 o 
   0   0  52       68.05       66.96      8.54 o 
   1   0  52       15.84       11.92      4.22 o 
   2   0  52       32.03       30.34      6.15 o 
   3   0  52        0.25        8.11      5.89 o 
   4   0  52        2.09        4.31      6.56 o 
   0   1  52        0.33        2.99      3.37 o 
   1   1  52       48.66       58.73      3.65 o 
   2   1  52       44.59       46.70      4.11 o 
   3   1  52        5.90        0.00      4.04 o 
   4   1  52       47.47       55.96      5.61 o 
   0   2  52       76.01       85.17      6.43 o 
   1   2  52        2.68        7.18      2.93 o 
   2   2  52       19.14       19.38      3.76 o 
   3   2  52        5.23        0.26      4.06 o 
   0   3  52       28.07       38.08      4.90 o 
   1   3  52       27.31       30.71      3.41 o 
   2   3  52       30.50       48.54      5.13 o 
   3   3  52        1.07        0.00      3.97 o 
   0   4  52       12.40       15.59      4.41 o 
   1   4  52       53.60       61.99      5.08 o 
   2   4  52        6.20        1.05      5.73 o 
   3   4  52       22.12       24.60      4.69 o 
   0   5  52       10.21       13.78      5.97 o 
   1   5  52       18.22       15.62      4.72 o 
   2   5  52        7.75       12.32      4.28 o 
   1   0  53       11.63        6.45      4.12 o 
   2   0  53       55.34       52.30      6.70 o 
   3   0  53        4.25        0.81      5.78 o 
   4   0  53        8.45        2.09      6.32 o 
   0   1  53       32.39       30.89      5.22 o 
   1   1  53       47.46       50.25      3.57 o 
   2   1  53       58.12       55.73      4.28 o 
   3   1  53        2.83        9.29      4.19 o 
   4   1  53        0.69        0.83      4.54 o 
   0   2  53        7.75       15.43      7.00 o 
   1   2  53       20.32       25.74      3.32 o 
   2   2  53       23.37       20.03      3.75 o 
   3   2  53        2.14        0.07      5.43 o 
   0   3  53       65.04       59.33      5.41 o 
   1   3  53       28.85       32.36      3.36 o 
   2   3  53      123.55      128.51      5.50 o 
   3   3  53       14.34       20.56      4.52 o 
   0   4  53        5.97        5.47      4.15 o 
   1   4  53        7.74       13.86      4.16 o 
   2   4  53       22.64       27.03      4.73 o 
   0   5  53       14.04       30.56      6.44 o 
   1   5  53        4.69        8.20      4.24 o 
   2   5  53       61.72       70.36      6.35 o 
   0   0  54        0.21        1.71      6.25 o 
   1   0  54        1.97        4.58      4.10 o 
   2   0  54       93.64       79.75      7.32 o 
   3   0  54        0.20        0.00      5.52 o 
   0   1  54       19.78       22.36      5.19 o 
   1   1  54      130.25      125.01      4.68 o 
   2   1  54       17.23       14.64      3.56 o 
   3   1  54        5.23        3.45      4.15 o 
   0   2  54       74.77       64.86      6.27 o 
   1   2  54        4.00        8.93      3.00 o 
   2   2  54        8.24        7.21      3.46 o 
   3   2  54        9.89       10.27      4.27 o 
   0   3  54        1.35        5.71      6.46 o 
   1   3  54        8.32       11.49      2.96 o 
   2   3  54       36.10       43.27      4.15 o 
   3   3  54       12.64       25.63      4.70 o 
   0   4  54        5.48       15.12      4.77 o 
   1   4  54       56.13       56.52      5.18 o 
   2   4  54       18.62       18.50      4.65 o 
   0   5  54       10.52       15.81      6.08 o 
   1   5  54        9.63       24.50      5.05 o 
   1   0  55        7.82       12.53      4.37 o 
   2   0  55        0.27        5.17      5.36 o 
   3   0  55        0.95        6.00      5.83 o 
   0   1  55       15.90       13.52      6.14 o 
   1   1  55       13.20       25.00      3.54 o 
   2   1  55        3.82        6.13      3.40 o 
   3   1  55        2.27        5.21      4.17 o 
   0   2  55        0.10        6.88      4.84 o 
   1   2  55       73.53       81.94      4.16 o 
   2   2  55       25.23       26.39      3.81 o 
   3   2  55       14.74       17.00      4.49 o 
   0   3  55        5.02        5.22      4.81 o 
   1   3  55        5.57        4.91      3.00 o 
   2   3  55       34.07       36.79      4.05 o 
   3   3  55       12.14       15.93      4.47 o 
   0   4  55        2.22        6.68      4.96 o 
   1   4  55        9.02       11.30      4.18 o 
   2   4  55       13.20       18.12      4.65 o 
   0   5  55        4.06        9.30      7.46 o 
   1   5  55        0.66        9.40      4.84 o 
   0   0  56       22.76       24.85      7.81 o 
   1   0  56       45.36       42.90      5.05 o 
   2   0  56        8.01       11.02      5.52 o 
   3   0  56        1.67        0.16      5.92 o 
   0   1  56       11.38       12.07      4.97 o 
   1   1  56      118.66      116.81      4.64 o 
   2   1  56        9.14        4.81      3.41 o 
   3   1  56       21.34       20.52      4.45 o 
   0   2  56        3.41        9.55      5.00 o 
   1   2  56        7.11       13.87      3.12 o 
   2   2  56        7.96       17.10      3.72 o 
   3   2  56        6.91        9.45      4.41 o 
   0   3  56       51.20       55.73      6.23 o 
   1   3  56        1.86       12.20      3.18 o 
   2   3  56       30.38       35.10      4.23 o 
   0   4  56        0.56        6.17      5.01 o 
   1   4  56       54.05       56.23      6.05 o 
   2   4  56       68.52       73.61      5.32 o 
   1   0  57        0.35        8.66      4.29 o 
   2   0  57       35.03       45.24      6.53 o 
   3   0  57        5.58       10.15      6.33 o 
   0   1  57        0.73        5.03      4.86 o 
   1   1  57        8.45       22.48      3.30 o 
   2   1  57       20.98       22.68      3.83 o 
   3   1  57       19.26       21.72      4.68 o 
   0   2  57       30.39       43.53      5.91 o 
   1   2  57        8.40       11.53      3.15 o 
   2   2  57       47.88       51.06      5.53 o 
   0   3  57        0.77        7.38      5.04 o 
   1   3  57       48.90       53.32      4.19 o 
   2   3  57       78.35       78.95      5.29 o 
   0   4  57       16.85       19.14      7.87 o 
   1   4  57       13.33       13.22      4.83 o 
   0   0  58        0.53        6.63      6.95 o 
   1   0  58        1.60        1.38      4.14 o 
   2   0  58       40.56       39.40      6.31 o 
   3   0  58        7.79       15.67      6.59 o 
   0   1  58        2.37        6.00      5.14 o 
   1   1  58       58.36       63.33      3.94 o 
   2   1  58       41.39       39.73      4.07 o 
   0   2  58      117.61      115.55      7.73 o 
   1   2  58        1.38        9.43      3.39 o 
   2   2  58        1.76        9.51      3.59 o 
   0   3  58       11.23       19.52      5.46 o 
   1   3  58        6.84       11.86      3.84 o 
   2   3  58        6.52       13.94      3.81 o 
   0   4  58        7.95       22.31      8.09 o 
   1   4  58       11.83       16.27      4.98 o 
   1   0  59        5.68       15.68      4.74 o 
   2   0  59       44.68       44.71      6.74 o 
   0   1  59       14.42       12.91      5.14 o 
   1   1  59        7.29       18.63      3.69 o 
   2   1  59       10.96       12.00      4.12 o 
   0   2  59        0.00       19.09      7.98 o 
   1   2  59       60.32       72.09      4.47 o 
   2   2  59        1.43        4.20      3.56 o 
   0   3  59        6.03       11.23      5.29 o 
   1   3  59        0.30        2.12      5.78 o 
   0   0  60        3.23        8.22      7.24 o 
   1   0  60        0.22        0.00      4.25 o 
   2   0  60        0.78        6.11      7.30 o 
   0   1  60       55.10       68.84      6.72 o 
   1   1  60       97.51      113.24      5.09 o 
   2   1  60       10.80        9.26      4.08 o 
   0   2  60        4.50       12.91      5.27 o 
   1   2  60       12.73       17.40      3.60 o 
   2   2  60        0.43        6.67      4.40 o 
   0   3  60       35.60       55.42      6.70 o 
   1   3  60        3.97       18.26      4.15 o 
   1   0  61        2.43        5.34      4.99 o 
   2   0  61        2.80        5.35      7.25 o 
   0   1  61        0.01        9.83      5.24 o 
   1   1  61       14.87       27.01      3.76 o 
   2   1  61       16.95       22.93      4.42 o 
   0   2  61       51.42       54.60      6.60 o 
   1   2  61        0.58        5.76      3.38 o 
   0   3  61        7.37       17.13      5.68 o 
   0   0  62       20.87       15.42      7.81 o 
   1   0  62       14.85       24.11      8.60 o 
   0   1  62       24.22       22.34      5.67 o 
   1   1  62       19.58       26.72      4.05 o 
   0   2  62        0.46       11.14      5.45 o 
   1   2  62       12.79       15.55      3.96 o 
   1   0  63        8.69       14.81      5.50 o 
   0   1  63       16.36       31.17      6.05 o 
   1   1  63        4.20       16.88      4.00 o 
   0   0  64      128.79      102.88     11.14 o 
                                                 
